# Supplementary material for: OpenDMAP: An open source, ontology-driven concept analysis engine, with applications to capturing knowledge regarding protein transport, protein interactions and cell-type-specific gene expression
Source: BMC Bioinformatics. 2008 Jan 31;9:78. doi: 10.1186/1471-2105-9-78 (PMC2275248; doi:10.1186/1471-2105-9-78)
Supplement: Additional file 1 — Transport instances from MEDLINE. This file contains the RDF formatted instances of transport, mined from MEDLINE with OpenDMAP. [file 1471-2105-9-78-S1.GZ › TransportInstances.xml]

<?xml version="1.0" encoding="UTF-8"?>
<!-- This file contains the extracted "transport" relations as described in OpenDMAP: An open-source, ontology-driven concept analysis engine, with applications to capturing knowledge regarding protein transport, protein interactions and cell-type-specific gene expression. For updated versions of this file, please visit http://bionlp.sourceforge.net -->
<rdf:RDF xmlns:rdf="http://www.w3.org/1999/02/22-rdf-syntax-ns#">
<rdf:Description rdf:about="http://compbio.uchsc.edu/transport-relation/966387-a%5B283..507%5D">
	<rdf:type rdf:resource="http://compbio.uchsc.edu/TransportRelation"/>
	<label xmlns="http://www.w3.org/2000/01/rdf-schema#">966387-a[283..507]</label>
	<pubmed_id xmlns="http://compbio.uchsc.edu/">966387-a</pubmed_id>
	<sentence_span xmlns="http://compbio.uchsc.edu/">[283..507]</sentence_span>
	<agent xmlns="http://compbio.uchsc.edu/">
		<rdf:Description>
			<coveredText xmlns="http://compbio.uchsc.edu/">beta-adrenergic receptor</coveredText>
			<entrez_gene_id rdf:resource="http://compbio.uchsc.edu/entrez_gene_id/-1"/>
		</rdf:Description>
	</agent>
	<patient xmlns="http://compbio.uchsc.edu/">
		<rdf:Description>
			<coveredText xmlns="http://compbio.uchsc.edu/">renin</coveredText>
			<entrez_gene_id rdf:resource="http://compbio.uchsc.edu/entrez_gene_id/-1"/>
		</rdf:Description>
	</patient>
</rdf:Description>
<rdf:Description rdf:about="http://compbio.uchsc.edu/transport-relation/967526-a%5B726..869%5D">
	<rdf:type rdf:resource="http://compbio.uchsc.edu/TransportRelation"/>
	<label xmlns="http://www.w3.org/2000/01/rdf-schema#">967526-a[726..869]</label>
	<pubmed_id xmlns="http://compbio.uchsc.edu/">967526-a</pubmed_id>
	<sentence_span xmlns="http://compbio.uchsc.edu/">[726..869]</sentence_span>
	<patient xmlns="http://compbio.uchsc.edu/">
		<rdf:Description>
			<coveredText xmlns="http://compbio.uchsc.edu/">2</coveredText>
			<entrez_gene_id rdf:resource="http://compbio.uchsc.edu/entrez_gene_id/-1"/>
		</rdf:Description>
	</patient>
	<destination xmlns="http://compbio.uchsc.edu/">c-cytoplasm</destination>
</rdf:Description>
<rdf:Description rdf:about="http://compbio.uchsc.edu/transport-relation/973432-a%5B297..467%5D">
	<rdf:type rdf:resource="http://compbio.uchsc.edu/TransportRelation"/>
	<label xmlns="http://www.w3.org/2000/01/rdf-schema#">973432-a[297..467]</label>
	<pubmed_id xmlns="http://compbio.uchsc.edu/">973432-a</pubmed_id>
	<sentence_span xmlns="http://compbio.uchsc.edu/">[297..467]</sentence_span>
	<patient xmlns="http://compbio.uchsc.edu/">
		<rdf:Description>
			<coveredText xmlns="http://compbio.uchsc.edu/">28S, 18S and 4S fractions</coveredText>
			<entrez_gene_id rdf:resource="http://compbio.uchsc.edu/entrez_gene_id/-1"/>
		</rdf:Description>
	</patient>
	<source xmlns="http://compbio.uchsc.edu/">c-nucleus</source>
	<destination xmlns="http://compbio.uchsc.edu/">c-cytoplasm</destination>
</rdf:Description>
<rdf:Description rdf:about="http://compbio.uchsc.edu/transport-relation/970294-a%5B662..841%5D">
	<rdf:type rdf:resource="http://compbio.uchsc.edu/TransportRelation"/>
	<label xmlns="http://www.w3.org/2000/01/rdf-schema#">970294-a[662..841]</label>
	<pubmed_id xmlns="http://compbio.uchsc.edu/">970294-a</pubmed_id>
	<sentence_span xmlns="http://compbio.uchsc.edu/">[662..841]</sentence_span>
	<agent xmlns="http://compbio.uchsc.edu/">
		<rdf:Description>
			<coveredText xmlns="http://compbio.uchsc.edu/">bradykinin</coveredText>
			<entrez_gene_id rdf:resource="http://compbio.uchsc.edu/entrez_gene_id/-1"/>
		</rdf:Description>
	</agent>
	<patient xmlns="http://compbio.uchsc.edu/">
		<rdf:Description>
			<coveredText xmlns="http://compbio.uchsc.edu/">6</coveredText>
			<entrez_gene_id rdf:resource="http://compbio.uchsc.edu/entrez_gene_id/-1"/>
		</rdf:Description>
	</patient>
</rdf:Description>
<rdf:Description rdf:about="http://compbio.uchsc.edu/transport-relation/1086099-a%5B769..897%5D">
	<rdf:type rdf:resource="http://compbio.uchsc.edu/TransportRelation"/>
	<label xmlns="http://www.w3.org/2000/01/rdf-schema#">1086099-a[769..897]</label>
	<pubmed_id xmlns="http://compbio.uchsc.edu/">1086099-a</pubmed_id>
	<sentence_span xmlns="http://compbio.uchsc.edu/">[769..897]</sentence_span>
	<agent xmlns="http://compbio.uchsc.edu/">
		<rdf:Description>
			<coveredText xmlns="http://compbio.uchsc.edu/">human plasma kallikrein</coveredText>
			<entrez_gene_id rdf:resource="http://compbio.uchsc.edu/entrez_gene_id/-1"/>
		</rdf:Description>
	</agent>
	<patient xmlns="http://compbio.uchsc.edu/">
		<rdf:Description>
			<coveredText xmlns="http://compbio.uchsc.edu/">kinin</coveredText>
			<entrez_gene_id rdf:resource="http://compbio.uchsc.edu/entrez_gene_id/-1"/>
		</rdf:Description>
	</patient>
</rdf:Description>
<rdf:Description rdf:about="http://compbio.uchsc.edu/transport-relation/974224-a%5B352..636%5D">
	<rdf:type rdf:resource="http://compbio.uchsc.edu/TransportRelation"/>
	<label xmlns="http://www.w3.org/2000/01/rdf-schema#">974224-a[352..636]</label>
	<pubmed_id xmlns="http://compbio.uchsc.edu/">974224-a</pubmed_id>
	<sentence_span xmlns="http://compbio.uchsc.edu/">[352..636]</sentence_span>
	<patient xmlns="http://compbio.uchsc.edu/">
		<rdf:Description>
			<coveredText xmlns="http://compbio.uchsc.edu/">Ca2+o</coveredText>
			<entrez_gene_id rdf:resource="http://compbio.uchsc.edu/entrez_gene_id/-1"/>
		</rdf:Description>
	</patient>
	<source xmlns="http://compbio.uchsc.edu/">c-cellular-component</source>
</rdf:Description>
<rdf:Description rdf:about="http://compbio.uchsc.edu/transport-relation/824166-a%5B1002..1059%5D">
	<rdf:type rdf:resource="http://compbio.uchsc.edu/TransportRelation"/>
	<label xmlns="http://www.w3.org/2000/01/rdf-schema#">824166-a[1002..1059]</label>
	<pubmed_id xmlns="http://compbio.uchsc.edu/">824166-a</pubmed_id>
	<sentence_span xmlns="http://compbio.uchsc.edu/">[1002..1059]</sentence_span>
	<agent xmlns="http://compbio.uchsc.edu/">
		<rdf:Description>
			<coveredText xmlns="http://compbio.uchsc.edu/">LH-RH</coveredText>
			<entrez_gene_id rdf:resource="http://compbio.uchsc.edu/entrez_gene_id/-1"/>
		</rdf:Description>
	</agent>
	<patient xmlns="http://compbio.uchsc.edu/">
		<rdf:Description>
			<coveredText xmlns="http://compbio.uchsc.edu/">LH</coveredText>
			<entrez_gene_id rdf:resource="http://compbio.uchsc.edu/entrez_gene_id/-1"/>
		</rdf:Description>
	</patient>
</rdf:Description>
<rdf:Description rdf:about="http://compbio.uchsc.edu/transport-relation/135704-a%5B0..267%5D">
	<rdf:type rdf:resource="http://compbio.uchsc.edu/TransportRelation"/>
	<label xmlns="http://www.w3.org/2000/01/rdf-schema#">135704-a[0..267]</label>
	<pubmed_id xmlns="http://compbio.uchsc.edu/">135704-a</pubmed_id>
	<sentence_span xmlns="http://compbio.uchsc.edu/">[0..267]</sentence_span>
	<patient xmlns="http://compbio.uchsc.edu/">
		<rdf:Description>
			<coveredText xmlns="http://compbio.uchsc.edu/">insulin</coveredText>
			<entrez_gene_id rdf:resource="http://compbio.uchsc.edu/entrez_gene_id/-1"/>
		</rdf:Description>
	</patient>
	<source xmlns="http://compbio.uchsc.edu/">c-cellular-component</source>
</rdf:Description>
<rdf:Description rdf:about="http://compbio.uchsc.edu/transport-relation/135704-a%5B0..267%5D-2">
	<rdf:type rdf:resource="http://compbio.uchsc.edu/TransportRelation"/>
	<label xmlns="http://www.w3.org/2000/01/rdf-schema#">135704-a[0..267]-2</label>
	<pubmed_id xmlns="http://compbio.uchsc.edu/">135704-a</pubmed_id>
	<sentence_span xmlns="http://compbio.uchsc.edu/">[0..267]</sentence_span>
	<patient xmlns="http://compbio.uchsc.edu/">
		<rdf:Description>
			<coveredText xmlns="http://compbio.uchsc.edu/">insulin</coveredText>
			<entrez_gene_id rdf:resource="http://compbio.uchsc.edu/entrez_gene_id/-1"/>
		</rdf:Description>
	</patient>
	<destination xmlns="http://compbio.uchsc.edu/">c-cellular-component</destination>
</rdf:Description>
<rdf:Description rdf:about="http://compbio.uchsc.edu/transport-relation/789336-a%5B905..1023%5D">
	<rdf:type rdf:resource="http://compbio.uchsc.edu/TransportRelation"/>
	<label xmlns="http://www.w3.org/2000/01/rdf-schema#">789336-a[905..1023]</label>
	<pubmed_id xmlns="http://compbio.uchsc.edu/">789336-a</pubmed_id>
	<sentence_span xmlns="http://compbio.uchsc.edu/">[905..1023]</sentence_span>
	<patient xmlns="http://compbio.uchsc.edu/">
		<rdf:Description>
			<coveredText xmlns="http://compbio.uchsc.edu/">ribose-1-P</coveredText>
			<entrez_gene_id rdf:resource="http://compbio.uchsc.edu/entrez_gene_id/-1"/>
		</rdf:Description>
	</patient>
	<source xmlns="http://compbio.uchsc.edu/">c-cytoplasmic-vesicle</source>
</rdf:Description>
<rdf:Description rdf:about="http://compbio.uchsc.edu/transport-relation/977593-a%5B834..989%5D">
	<rdf:type rdf:resource="http://compbio.uchsc.edu/TransportRelation"/>
	<label xmlns="http://www.w3.org/2000/01/rdf-schema#">977593-a[834..989]</label>
	<pubmed_id xmlns="http://compbio.uchsc.edu/">977593-a</pubmed_id>
	<sentence_span xmlns="http://compbio.uchsc.edu/">[834..989]</sentence_span>
	<patient xmlns="http://compbio.uchsc.edu/">
		<rdf:Description>
			<coveredText xmlns="http://compbio.uchsc.edu/">acylcarnitines</coveredText>
			<entrez_gene_id rdf:resource="http://compbio.uchsc.edu/entrez_gene_id/-1"/>
		</rdf:Description>
	</patient>
	<destination xmlns="http://compbio.uchsc.edu/">c-mitochondrion</destination>
</rdf:Description>
<rdf:Description rdf:about="http://compbio.uchsc.edu/transport-relation/977649-a%5B615..818%5D">
	<rdf:type rdf:resource="http://compbio.uchsc.edu/TransportRelation"/>
	<label xmlns="http://www.w3.org/2000/01/rdf-schema#">977649-a[615..818]</label>
	<pubmed_id xmlns="http://compbio.uchsc.edu/">977649-a</pubmed_id>
	<sentence_span xmlns="http://compbio.uchsc.edu/">[615..818]</sentence_span>
	<patient xmlns="http://compbio.uchsc.edu/">
		<rdf:Description>
			<coveredText xmlns="http://compbio.uchsc.edu/">ferritin</coveredText>
			<entrez_gene_id rdf:resource="http://compbio.uchsc.edu/entrez_gene_id/-1"/>
		</rdf:Description>
	</patient>
	<destination xmlns="http://compbio.uchsc.edu/">c-cytoplasmic-vesicle</destination>
</rdf:Description>
<rdf:Description rdf:about="http://compbio.uchsc.edu/transport-relation/977651-a%5B238..2190%5D">
	<rdf:type rdf:resource="http://compbio.uchsc.edu/TransportRelation"/>
	<label xmlns="http://www.w3.org/2000/01/rdf-schema#">977651-a[238..2190]</label>
	<pubmed_id xmlns="http://compbio.uchsc.edu/">977651-a</pubmed_id>
	<sentence_span xmlns="http://compbio.uchsc.edu/">[238..2190]</sentence_span>
	<agent xmlns="http://compbio.uchsc.edu/">
		<rdf:Description>
			<coveredText xmlns="http://compbio.uchsc.edu/">trypsin</coveredText>
			<entrez_gene_id rdf:resource="http://compbio.uchsc.edu/entrez_gene_id/-1"/>
		</rdf:Description>
	</agent>
	<patient xmlns="http://compbio.uchsc.edu/">
		<rdf:Description>
			<coveredText xmlns="http://compbio.uchsc.edu/">GAG</coveredText>
			<entrez_gene_id rdf:resource="http://compbio.uchsc.edu/entrez_gene_id/-1"/>
		</rdf:Description>
	</patient>
</rdf:Description>
<rdf:Description rdf:about="http://compbio.uchsc.edu/transport-relation/1086318-a%5B0..208%5D">
	<rdf:type rdf:resource="http://compbio.uchsc.edu/TransportRelation"/>
	<label xmlns="http://www.w3.org/2000/01/rdf-schema#">1086318-a[0..208]</label>
	<pubmed_id xmlns="http://compbio.uchsc.edu/">1086318-a</pubmed_id>
	<sentence_span xmlns="http://compbio.uchsc.edu/">[0..208]</sentence_span>
	<agent xmlns="http://compbio.uchsc.edu/">
		<rdf:Description>
			<coveredText xmlns="http://compbio.uchsc.edu/">NZB</coveredText>
			<entrez_gene_id rdf:resource="http://compbio.uchsc.edu/entrez_gene_id/-1"/>
		</rdf:Description>
	</agent>
	<patient xmlns="http://compbio.uchsc.edu/">
		<rdf:Description>
			<coveredText xmlns="http://compbio.uchsc.edu/">BALB</coveredText>
			<entrez_gene_id rdf:resource="http://compbio.uchsc.edu/entrez_gene_id/-1"/>
		</rdf:Description>
	</patient>
</rdf:Description>
<rdf:Description rdf:about="http://compbio.uchsc.edu/transport-relation/824611-a%5B490..942%5D">
	<rdf:type rdf:resource="http://compbio.uchsc.edu/TransportRelation"/>
	<label xmlns="http://www.w3.org/2000/01/rdf-schema#">824611-a[490..942]</label>
	<pubmed_id xmlns="http://compbio.uchsc.edu/">824611-a</pubmed_id>
	<sentence_span xmlns="http://compbio.uchsc.edu/">[490..942]</sentence_span>
	<patient xmlns="http://compbio.uchsc.edu/">
		<rdf:Description>
			<coveredText xmlns="http://compbio.uchsc.edu/">alkaline-earth cations</coveredText>
			<entrez_gene_id rdf:resource="http://compbio.uchsc.edu/entrez_gene_id/-1"/>
		</rdf:Description>
	</patient>
	<destination xmlns="http://compbio.uchsc.edu/">c-cellular-component</destination>
</rdf:Description>
<rdf:Description rdf:about="http://compbio.uchsc.edu/transport-relation/185668-t%5B0..104%5D">
	<rdf:type rdf:resource="http://compbio.uchsc.edu/TransportRelation"/>
	<label xmlns="http://www.w3.org/2000/01/rdf-schema#">185668-t[0..104]</label>
	<pubmed_id xmlns="http://compbio.uchsc.edu/">185668-t</pubmed_id>
	<sentence_span xmlns="http://compbio.uchsc.edu/">[0..104]</sentence_span>
	<agent xmlns="http://compbio.uchsc.edu/">
		<rdf:Description>
			<coveredText xmlns="http://compbio.uchsc.edu/">somatostatin</coveredText>
			<entrez_gene_id rdf:resource="http://compbio.uchsc.edu/entrez_gene_id/-1"/>
		</rdf:Description>
	</agent>
	<patient xmlns="http://compbio.uchsc.edu/">
		<rdf:Description>
			<coveredText xmlns="http://compbio.uchsc.edu/">insulin</coveredText>
			<entrez_gene_id rdf:resource="http://compbio.uchsc.edu/entrez_gene_id/-1"/>
		</rdf:Description>
	</patient>
</rdf:Description>
<rdf:Description rdf:about="http://compbio.uchsc.edu/transport-relation/185814-a%5B0..315%5D">
	<rdf:type rdf:resource="http://compbio.uchsc.edu/TransportRelation"/>
	<label xmlns="http://www.w3.org/2000/01/rdf-schema#">185814-a[0..315]</label>
	<pubmed_id xmlns="http://compbio.uchsc.edu/">185814-a</pubmed_id>
	<sentence_span xmlns="http://compbio.uchsc.edu/">[0..315]</sentence_span>
	<patient xmlns="http://compbio.uchsc.edu/">
		<rdf:Description>
			<coveredText xmlns="http://compbio.uchsc.edu/">fatty acid-binding protein</coveredText>
			<entrez_gene_id rdf:resource="http://compbio.uchsc.edu/entrez_gene_id/-1"/>
		</rdf:Description>
	</patient>
	<destination xmlns="http://compbio.uchsc.edu/">c-cellular-component</destination>
</rdf:Description>
<rdf:Description rdf:about="http://compbio.uchsc.edu/transport-relation/136158-a%5B0..249%5D">
	<rdf:type rdf:resource="http://compbio.uchsc.edu/TransportRelation"/>
	<label xmlns="http://www.w3.org/2000/01/rdf-schema#">136158-a[0..249]</label>
	<pubmed_id xmlns="http://compbio.uchsc.edu/">136158-a</pubmed_id>
	<sentence_span xmlns="http://compbio.uchsc.edu/">[0..249]</sentence_span>
	<patient xmlns="http://compbio.uchsc.edu/">
		<rdf:Description>
			<coveredText xmlns="http://compbio.uchsc.edu/">FSR</coveredText>
			<entrez_gene_id rdf:resource="http://compbio.uchsc.edu/entrez_gene_id/-1"/>
		</rdf:Description>
	</patient>
	<source xmlns="http://compbio.uchsc.edu/">c-cytoplasmic-vesicle</source>
</rdf:Description>
<rdf:Description rdf:about="http://compbio.uchsc.edu/transport-relation/791638-a%5B1324..1470%5D">
	<rdf:type rdf:resource="http://compbio.uchsc.edu/TransportRelation"/>
	<label xmlns="http://www.w3.org/2000/01/rdf-schema#">791638-a[1324..1470]</label>
	<pubmed_id xmlns="http://compbio.uchsc.edu/">791638-a</pubmed_id>
	<sentence_span xmlns="http://compbio.uchsc.edu/">[1324..1470]</sentence_span>
	<agent xmlns="http://compbio.uchsc.edu/">
		<rdf:Description>
			<coveredText xmlns="http://compbio.uchsc.edu/">LHRH</coveredText>
			<entrez_gene_id rdf:resource="http://compbio.uchsc.edu/entrez_gene_id/-1"/>
		</rdf:Description>
	</agent>
	<patient xmlns="http://compbio.uchsc.edu/">
		<rdf:Description>
			<coveredText xmlns="http://compbio.uchsc.edu/">FSH</coveredText>
			<entrez_gene_id rdf:resource="http://compbio.uchsc.edu/entrez_gene_id/-1"/>
		</rdf:Description>
	</patient>
</rdf:Description>
<rdf:Description rdf:about="http://compbio.uchsc.edu/transport-relation/991908-a%5B1186..1375%5D">
	<rdf:type rdf:resource="http://compbio.uchsc.edu/TransportRelation"/>
	<label xmlns="http://www.w3.org/2000/01/rdf-schema#">991908-a[1186..1375]</label>
	<pubmed_id xmlns="http://compbio.uchsc.edu/">991908-a</pubmed_id>
	<sentence_span xmlns="http://compbio.uchsc.edu/">[1186..1375]</sentence_span>
	<patient xmlns="http://compbio.uchsc.edu/">
		<rdf:Description>
			<coveredText xmlns="http://compbio.uchsc.edu/">IgM</coveredText>
			<entrez_gene_id rdf:resource="http://compbio.uchsc.edu/entrez_gene_id/-1"/>
		</rdf:Description>
	</patient>
	<source xmlns="http://compbio.uchsc.edu/">c-cell-surface</source>
</rdf:Description>
<rdf:Description rdf:about="http://compbio.uchsc.edu/transport-relation/1033138-a%5B1278..1676%5D">
	<rdf:type rdf:resource="http://compbio.uchsc.edu/TransportRelation"/>
	<label xmlns="http://www.w3.org/2000/01/rdf-schema#">1033138-a[1278..1676]</label>
	<pubmed_id xmlns="http://compbio.uchsc.edu/">1033138-a</pubmed_id>
	<sentence_span xmlns="http://compbio.uchsc.edu/">[1278..1676]</sentence_span>
	<agent xmlns="http://compbio.uchsc.edu/">
		<rdf:Description>
			<coveredText xmlns="http://compbio.uchsc.edu/">acyl-CoA synthetase and 3</coveredText>
			<entrez_gene_id rdf:resource="http://compbio.uchsc.edu/entrez_gene_id/-1"/>
		</rdf:Description>
	</agent>
	<destination xmlns="http://compbio.uchsc.edu/">c-membrane</destination>
</rdf:Description>
<rdf:Description rdf:about="http://compbio.uchsc.edu/transport-relation/62713-a%5B204..417%5D">
	<rdf:type rdf:resource="http://compbio.uchsc.edu/TransportRelation"/>
	<label xmlns="http://www.w3.org/2000/01/rdf-schema#">62713-a[204..417]</label>
	<pubmed_id xmlns="http://compbio.uchsc.edu/">62713-a</pubmed_id>
	<sentence_span xmlns="http://compbio.uchsc.edu/">[204..417]</sentence_span>
	<agent xmlns="http://compbio.uchsc.edu/">
		<rdf:Description>
			<coveredText xmlns="http://compbio.uchsc.edu/">Sephadex G-200</coveredText>
			<entrez_gene_id rdf:resource="http://compbio.uchsc.edu/entrez_gene_id/-1"/>
		</rdf:Description>
	</agent>
	<patient xmlns="http://compbio.uchsc.edu/">
		<rdf:Description>
			<coveredText xmlns="http://compbio.uchsc.edu/">HTLA</coveredText>
			<entrez_gene_id rdf:resource="http://compbio.uchsc.edu/entrez_gene_id/-1"/>
		</rdf:Description>
	</patient>
</rdf:Description>
<rdf:Description rdf:about="http://compbio.uchsc.edu/transport-relation/11206-a%5B1485..1618%5D">
	<rdf:type rdf:resource="http://compbio.uchsc.edu/TransportRelation"/>
	<label xmlns="http://www.w3.org/2000/01/rdf-schema#">11206-a[1485..1618]</label>
	<pubmed_id xmlns="http://compbio.uchsc.edu/">11206-a</pubmed_id>
	<sentence_span xmlns="http://compbio.uchsc.edu/">[1485..1618]</sentence_span>
	<agent xmlns="http://compbio.uchsc.edu/">
		<rdf:Description>
			<coveredText xmlns="http://compbio.uchsc.edu/">Na+</coveredText>
			<entrez_gene_id rdf:resource="http://compbio.uchsc.edu/entrez_gene_id/-1"/>
		</rdf:Description>
	</agent>
	<patient xmlns="http://compbio.uchsc.edu/">
		<rdf:Description>
			<coveredText xmlns="http://compbio.uchsc.edu/">C1</coveredText>
			<entrez_gene_id rdf:resource="http://compbio.uchsc.edu/entrez_gene_id/-1"/>
		</rdf:Description>
	</patient>
</rdf:Description>
<rdf:Description rdf:about="http://compbio.uchsc.edu/transport-relation/993262-a%5B69..419%5D">
	<rdf:type rdf:resource="http://compbio.uchsc.edu/TransportRelation"/>
	<label xmlns="http://www.w3.org/2000/01/rdf-schema#">993262-a[69..419]</label>
	<pubmed_id xmlns="http://compbio.uchsc.edu/">993262-a</pubmed_id>
	<sentence_span xmlns="http://compbio.uchsc.edu/">[69..419]</sentence_span>
	<patient xmlns="http://compbio.uchsc.edu/">
		<rdf:Description>
			<coveredText xmlns="http://compbio.uchsc.edu/">microtubules</coveredText>
			<entrez_gene_id rdf:resource="http://compbio.uchsc.edu/entrez_gene_id/-1"/>
		</rdf:Description>
	</patient>
	<destination xmlns="http://compbio.uchsc.edu/">c-cellular-component</destination>
</rdf:Description>
<rdf:Description rdf:about="http://compbio.uchsc.edu/transport-relation/993350-t%5B28..233%5D">
	<rdf:type rdf:resource="http://compbio.uchsc.edu/TransportRelation"/>
	<label xmlns="http://www.w3.org/2000/01/rdf-schema#">993350-t[28..233]</label>
	<pubmed_id xmlns="http://compbio.uchsc.edu/">993350-t</pubmed_id>
	<sentence_span xmlns="http://compbio.uchsc.edu/">[28..233]</sentence_span>
	<agent xmlns="http://compbio.uchsc.edu/">
		<rdf:Description>
			<coveredText xmlns="http://compbio.uchsc.edu/">plasma kallikrein</coveredText>
			<entrez_gene_id rdf:resource="http://compbio.uchsc.edu/entrez_gene_id/-1"/>
		</rdf:Description>
	</agent>
	<patient xmlns="http://compbio.uchsc.edu/">
		<rdf:Description>
			<coveredText xmlns="http://compbio.uchsc.edu/">kininogen</coveredText>
			<entrez_gene_id rdf:resource="http://compbio.uchsc.edu/entrez_gene_id/-1"/>
		</rdf:Description>
	</patient>
</rdf:Description>
<rdf:Description rdf:about="http://compbio.uchsc.edu/transport-relation/186777-a%5B827..1131%5D">
	<rdf:type rdf:resource="http://compbio.uchsc.edu/TransportRelation"/>
	<label xmlns="http://www.w3.org/2000/01/rdf-schema#">186777-a[827..1131]</label>
	<pubmed_id xmlns="http://compbio.uchsc.edu/">186777-a</pubmed_id>
	<sentence_span xmlns="http://compbio.uchsc.edu/">[827..1131]</sentence_span>
	<patient xmlns="http://compbio.uchsc.edu/">
		<rdf:Description>
			<coveredText xmlns="http://compbio.uchsc.edu/">phosphodiesterase</coveredText>
			<entrez_gene_id rdf:resource="http://compbio.uchsc.edu/entrez_gene_id/-1"/>
		</rdf:Description>
	</patient>
	<destination xmlns="http://compbio.uchsc.edu/">c-cytosol</destination>
</rdf:Description>
<rdf:Description rdf:about="http://compbio.uchsc.edu/transport-relation/997696-a%5B0..321%5D">
	<rdf:type rdf:resource="http://compbio.uchsc.edu/TransportRelation"/>
	<label xmlns="http://www.w3.org/2000/01/rdf-schema#">997696-a[0..321]</label>
	<pubmed_id xmlns="http://compbio.uchsc.edu/">997696-a</pubmed_id>
	<sentence_span xmlns="http://compbio.uchsc.edu/">[0..321]</sentence_span>
	<patient xmlns="http://compbio.uchsc.edu/">
		<rdf:Description>
			<coveredText xmlns="http://compbio.uchsc.edu/">fatty acid binding protein</coveredText>
			<entrez_gene_id rdf:resource="http://compbio.uchsc.edu/entrez_gene_id/-1"/>
		</rdf:Description>
	</patient>
	<destination xmlns="http://compbio.uchsc.edu/">c-cellular-component</destination>
</rdf:Description>
<rdf:Description rdf:about="http://compbio.uchsc.edu/transport-relation/998795-a%5B857..1247%5D">
	<rdf:type rdf:resource="http://compbio.uchsc.edu/TransportRelation"/>
	<label xmlns="http://www.w3.org/2000/01/rdf-schema#">998795-a[857..1247]</label>
	<pubmed_id xmlns="http://compbio.uchsc.edu/">998795-a</pubmed_id>
	<sentence_span xmlns="http://compbio.uchsc.edu/">[857..1247]</sentence_span>
	<patient xmlns="http://compbio.uchsc.edu/">
		<rdf:Description>
			<coveredText xmlns="http://compbio.uchsc.edu/">Ca2+</coveredText>
			<entrez_gene_id rdf:resource="http://compbio.uchsc.edu/entrez_gene_id/-1"/>
		</rdf:Description>
	</patient>
	<source xmlns="http://compbio.uchsc.edu/">c-cellular-component</source>
</rdf:Description>
<rdf:Description rdf:about="http://compbio.uchsc.edu/transport-relation/136963-a%5B623..827%5D">
	<rdf:type rdf:resource="http://compbio.uchsc.edu/TransportRelation"/>
	<label xmlns="http://www.w3.org/2000/01/rdf-schema#">136963-a[623..827]</label>
	<pubmed_id xmlns="http://compbio.uchsc.edu/">136963-a</pubmed_id>
	<sentence_span xmlns="http://compbio.uchsc.edu/">[623..827]</sentence_span>
	<patient xmlns="http://compbio.uchsc.edu/">
		<rdf:Description>
			<coveredText xmlns="http://compbio.uchsc.edu/">Aminopeptidase M</coveredText>
			<entrez_gene_id rdf:resource="http://compbio.uchsc.edu/entrez_gene_id/-1"/>
		</rdf:Description>
	</patient>
	<source xmlns="http://compbio.uchsc.edu/">c-membrane</source>
</rdf:Description>
<rdf:Description rdf:about="http://compbio.uchsc.edu/transport-relation/999853-a%5B627..750%5D">
	<rdf:type rdf:resource="http://compbio.uchsc.edu/TransportRelation"/>
	<label xmlns="http://www.w3.org/2000/01/rdf-schema#">999853-a[627..750]</label>
	<pubmed_id xmlns="http://compbio.uchsc.edu/">999853-a</pubmed_id>
	<sentence_span xmlns="http://compbio.uchsc.edu/">[627..750]</sentence_span>
	<agent xmlns="http://compbio.uchsc.edu/">
		<rdf:Description>
			<coveredText xmlns="http://compbio.uchsc.edu/">Photosystem I</coveredText>
			<entrez_gene_id rdf:resource="http://compbio.uchsc.edu/entrez_gene_id/-1"/>
		</rdf:Description>
	</agent>
	<patient xmlns="http://compbio.uchsc.edu/">
		<rdf:Description>
			<coveredText xmlns="http://compbio.uchsc.edu/">cytochrome 553</coveredText>
			<entrez_gene_id rdf:resource="http://compbio.uchsc.edu/entrez_gene_id/-1"/>
		</rdf:Description>
	</patient>
</rdf:Description>
<rdf:Description rdf:about="http://compbio.uchsc.edu/transport-relation/187223-a%5B0..263%5D">
	<rdf:type rdf:resource="http://compbio.uchsc.edu/TransportRelation"/>
	<label xmlns="http://www.w3.org/2000/01/rdf-schema#">187223-a[0..263]</label>
	<pubmed_id xmlns="http://compbio.uchsc.edu/">187223-a</pubmed_id>
	<sentence_span xmlns="http://compbio.uchsc.edu/">[0..263]</sentence_span>
	<patient xmlns="http://compbio.uchsc.edu/">
		<rdf:Description>
			<coveredText xmlns="http://compbio.uchsc.edu/">beta-glucuronidase</coveredText>
			<entrez_gene_id rdf:resource="http://compbio.uchsc.edu/entrez_gene_id/-1"/>
		</rdf:Description>
	</patient>
	<destination xmlns="http://compbio.uchsc.edu/">c-extracellular-space</destination>
</rdf:Description>
<rdf:Description rdf:about="http://compbio.uchsc.edu/transport-relation/999898-a%5B530..653%5D">
	<rdf:type rdf:resource="http://compbio.uchsc.edu/TransportRelation"/>
	<label xmlns="http://www.w3.org/2000/01/rdf-schema#">999898-a[530..653]</label>
	<pubmed_id xmlns="http://compbio.uchsc.edu/">999898-a</pubmed_id>
	<sentence_span xmlns="http://compbio.uchsc.edu/">[530..653]</sentence_span>
	<agent xmlns="http://compbio.uchsc.edu/">
		<rdf:Description>
			<coveredText xmlns="http://compbio.uchsc.edu/">mammalian thrombins</coveredText>
			<entrez_gene_id rdf:resource="http://compbio.uchsc.edu/entrez_gene_id/-1"/>
		</rdf:Description>
	</agent>
	<patient xmlns="http://compbio.uchsc.edu/">
		<rdf:Description>
			<coveredText xmlns="http://compbio.uchsc.edu/">fibrinopeptide A</coveredText>
			<entrez_gene_id rdf:resource="http://compbio.uchsc.edu/entrez_gene_id/-1"/>
		</rdf:Description>
	</patient>
</rdf:Description>
<rdf:Description rdf:about="http://compbio.uchsc.edu/transport-relation/11850-a%5B294..459%5D">
	<rdf:type rdf:resource="http://compbio.uchsc.edu/TransportRelation"/>
	<label xmlns="http://www.w3.org/2000/01/rdf-schema#">11850-a[294..459]</label>
	<pubmed_id xmlns="http://compbio.uchsc.edu/">11850-a</pubmed_id>
	<sentence_span xmlns="http://compbio.uchsc.edu/">[294..459]</sentence_span>
	<patient xmlns="http://compbio.uchsc.edu/">
		<rdf:Description>
			<coveredText xmlns="http://compbio.uchsc.edu/">HCO3</coveredText>
			<entrez_gene_id rdf:resource="http://compbio.uchsc.edu/entrez_gene_id/-1"/>
		</rdf:Description>
	</patient>
	<destination xmlns="http://compbio.uchsc.edu/">c-cellular-component</destination>
</rdf:Description>
<rdf:Description rdf:about="http://compbio.uchsc.edu/transport-relation/1000584-a%5B1182..1311%5D">
	<rdf:type rdf:resource="http://compbio.uchsc.edu/TransportRelation"/>
	<label xmlns="http://www.w3.org/2000/01/rdf-schema#">1000584-a[1182..1311]</label>
	<pubmed_id xmlns="http://compbio.uchsc.edu/">1000584-a</pubmed_id>
	<sentence_span xmlns="http://compbio.uchsc.edu/">[1182..1311]</sentence_span>
	<agent xmlns="http://compbio.uchsc.edu/">
		<rdf:Description>
			<coveredText xmlns="http://compbio.uchsc.edu/">JHA</coveredText>
			<entrez_gene_id rdf:resource="http://compbio.uchsc.edu/entrez_gene_id/-1"/>
		</rdf:Description>
	</agent>
	<patient xmlns="http://compbio.uchsc.edu/">
		<rdf:Description>
			<coveredText xmlns="http://compbio.uchsc.edu/">JHA</coveredText>
			<entrez_gene_id rdf:resource="http://compbio.uchsc.edu/entrez_gene_id/-1"/>
		</rdf:Description>
	</patient>
</rdf:Description>
<rdf:Description rdf:about="http://compbio.uchsc.edu/transport-relation/1001010-a%5B432..653%5D">
	<rdf:type rdf:resource="http://compbio.uchsc.edu/TransportRelation"/>
	<label xmlns="http://www.w3.org/2000/01/rdf-schema#">1001010-a[432..653]</label>
	<pubmed_id xmlns="http://compbio.uchsc.edu/">1001010-a</pubmed_id>
	<sentence_span xmlns="http://compbio.uchsc.edu/">[432..653]</sentence_span>
	<patient xmlns="http://compbio.uchsc.edu/">
		<rdf:Description>
			<coveredText xmlns="http://compbio.uchsc.edu/">glutaminase</coveredText>
			<entrez_gene_id rdf:resource="http://compbio.uchsc.edu/entrez_gene_id/-1"/>
		</rdf:Description>
	</patient>
	<source xmlns="http://compbio.uchsc.edu/">c-mitochondrion</source>
</rdf:Description>
<rdf:Description rdf:about="http://compbio.uchsc.edu/transport-relation/11990-t%5B0..100%5D">
	<rdf:type rdf:resource="http://compbio.uchsc.edu/TransportRelation"/>
	<label xmlns="http://www.w3.org/2000/01/rdf-schema#">11990-t[0..100]</label>
	<pubmed_id xmlns="http://compbio.uchsc.edu/">11990-t</pubmed_id>
	<sentence_span xmlns="http://compbio.uchsc.edu/">[0..100]</sentence_span>
	<agent xmlns="http://compbio.uchsc.edu/">
		<rdf:Description>
			<coveredText xmlns="http://compbio.uchsc.edu/">exogenous insulin</coveredText>
			<entrez_gene_id rdf:resource="http://compbio.uchsc.edu/entrez_gene_id/-1"/>
		</rdf:Description>
	</agent>
	<patient xmlns="http://compbio.uchsc.edu/">
		<rdf:Description>
			<coveredText xmlns="http://compbio.uchsc.edu/">insulin</coveredText>
			<entrez_gene_id rdf:resource="http://compbio.uchsc.edu/entrez_gene_id/-1"/>
		</rdf:Description>
	</patient>
</rdf:Description>
<rdf:Description rdf:about="http://compbio.uchsc.edu/transport-relation/793838-a%5B1251..1612%5D">
	<rdf:type rdf:resource="http://compbio.uchsc.edu/TransportRelation"/>
	<label xmlns="http://www.w3.org/2000/01/rdf-schema#">793838-a[1251..1612]</label>
	<pubmed_id xmlns="http://compbio.uchsc.edu/">793838-a</pubmed_id>
	<sentence_span xmlns="http://compbio.uchsc.edu/">[1251..1612]</sentence_span>
	<patient xmlns="http://compbio.uchsc.edu/">
		<rdf:Description>
			<coveredText xmlns="http://compbio.uchsc.edu/">insulin</coveredText>
			<entrez_gene_id rdf:resource="http://compbio.uchsc.edu/entrez_gene_id/-1"/>
		</rdf:Description>
	</patient>
	<destination xmlns="http://compbio.uchsc.edu/">c-cellular-component</destination>
</rdf:Description>
<rdf:Description rdf:about="http://compbio.uchsc.edu/transport-relation/187590-t%5B0..94%5D">
	<rdf:type rdf:resource="http://compbio.uchsc.edu/TransportRelation"/>
	<label xmlns="http://www.w3.org/2000/01/rdf-schema#">187590-t[0..94]</label>
	<pubmed_id xmlns="http://compbio.uchsc.edu/">187590-t</pubmed_id>
	<sentence_span xmlns="http://compbio.uchsc.edu/">[0..94]</sentence_span>
	<agent xmlns="http://compbio.uchsc.edu/">
		<rdf:Description>
			<coveredText xmlns="http://compbio.uchsc.edu/">thrombin</coveredText>
			<entrez_gene_id rdf:resource="http://compbio.uchsc.edu/entrez_gene_id/-1"/>
		</rdf:Description>
	</agent>
	<patient xmlns="http://compbio.uchsc.edu/">
		<rdf:Description>
			<coveredText xmlns="http://compbio.uchsc.edu/">5'-nucleotide phosphodiesterase</coveredText>
			<entrez_gene_id rdf:resource="http://compbio.uchsc.edu/entrez_gene_id/-1"/>
		</rdf:Description>
	</patient>
</rdf:Description>
<rdf:Description rdf:about="http://compbio.uchsc.edu/transport-relation/187590-a%5B474..749%5D">
	<rdf:type rdf:resource="http://compbio.uchsc.edu/TransportRelation"/>
	<label xmlns="http://www.w3.org/2000/01/rdf-schema#">187590-a[474..749]</label>
	<pubmed_id xmlns="http://compbio.uchsc.edu/">187590-a</pubmed_id>
	<sentence_span xmlns="http://compbio.uchsc.edu/">[474..749]</sentence_span>
	<patient xmlns="http://compbio.uchsc.edu/">
		<rdf:Description>
			<coveredText xmlns="http://compbio.uchsc.edu/">muM)</coveredText>
			<entrez_gene_id rdf:resource="http://compbio.uchsc.edu/entrez_gene_id/-1"/>
		</rdf:Description>
	</patient>
	<destination xmlns="http://compbio.uchsc.edu/">c-cellular-component</destination>
</rdf:Description>
<rdf:Description rdf:about="http://compbio.uchsc.edu/transport-relation/187590-a%5B1079..1181%5D">
	<rdf:type rdf:resource="http://compbio.uchsc.edu/TransportRelation"/>
	<label xmlns="http://www.w3.org/2000/01/rdf-schema#">187590-a[1079..1181]</label>
	<pubmed_id xmlns="http://compbio.uchsc.edu/">187590-a</pubmed_id>
	<sentence_span xmlns="http://compbio.uchsc.edu/">[1079..1181]</sentence_span>
	<agent xmlns="http://compbio.uchsc.edu/">
		<rdf:Description>
			<coveredText xmlns="http://compbio.uchsc.edu/">A-23187</coveredText>
			<entrez_gene_id rdf:resource="http://compbio.uchsc.edu/entrez_gene_id/-1"/>
		</rdf:Description>
	</agent>
	<patient xmlns="http://compbio.uchsc.edu/">
		<rdf:Description>
			<coveredText xmlns="http://compbio.uchsc.edu/">thrombin</coveredText>
			<entrez_gene_id rdf:resource="http://compbio.uchsc.edu/entrez_gene_id/-1"/>
		</rdf:Description>
	</patient>
</rdf:Description>
<rdf:Description rdf:about="http://compbio.uchsc.edu/transport-relation/12180-a%5B791..1066%5D">
	<rdf:type rdf:resource="http://compbio.uchsc.edu/TransportRelation"/>
	<label xmlns="http://www.w3.org/2000/01/rdf-schema#">12180-a[791..1066]</label>
	<pubmed_id xmlns="http://compbio.uchsc.edu/">12180-a</pubmed_id>
	<sentence_span xmlns="http://compbio.uchsc.edu/">[791..1066]</sentence_span>
	<patient xmlns="http://compbio.uchsc.edu/">
		<rdf:Description>
			<coveredText xmlns="http://compbio.uchsc.edu/">inosine-5'-diphosphatase</coveredText>
			<entrez_gene_id rdf:resource="http://compbio.uchsc.edu/entrez_gene_id/-1"/>
		</rdf:Description>
	</patient>
	<source xmlns="http://compbio.uchsc.edu/">c-membrane</source>
</rdf:Description>
<rdf:Description rdf:about="http://compbio.uchsc.edu/transport-relation/794653-a%5B267..593%5D">
	<rdf:type rdf:resource="http://compbio.uchsc.edu/TransportRelation"/>
	<label xmlns="http://www.w3.org/2000/01/rdf-schema#">794653-a[267..593]</label>
	<pubmed_id xmlns="http://compbio.uchsc.edu/">794653-a</pubmed_id>
	<sentence_span xmlns="http://compbio.uchsc.edu/">[267..593]</sentence_span>
	<patient xmlns="http://compbio.uchsc.edu/">
		<rdf:Description>
			<coveredText xmlns="http://compbio.uchsc.edu/">hydrolytic enzymes</coveredText>
			<entrez_gene_id rdf:resource="http://compbio.uchsc.edu/entrez_gene_id/-1"/>
		</rdf:Description>
	</patient>
	<destination xmlns="http://compbio.uchsc.edu/">c-plasma-membrane</destination>
</rdf:Description>
<rdf:Description rdf:about="http://compbio.uchsc.edu/transport-relation/1004630-a%5B317..381%5D">
	<rdf:type rdf:resource="http://compbio.uchsc.edu/TransportRelation"/>
	<label xmlns="http://www.w3.org/2000/01/rdf-schema#">1004630-a[317..381]</label>
	<pubmed_id xmlns="http://compbio.uchsc.edu/">1004630-a</pubmed_id>
	<sentence_span xmlns="http://compbio.uchsc.edu/">[317..381]</sentence_span>
	<agent xmlns="http://compbio.uchsc.edu/">
		<rdf:Description>
			<coveredText xmlns="http://compbio.uchsc.edu/">bradykinin</coveredText>
			<entrez_gene_id rdf:resource="http://compbio.uchsc.edu/entrez_gene_id/-1"/>
		</rdf:Description>
	</agent>
	<patient xmlns="http://compbio.uchsc.edu/">
		<rdf:Description>
			<coveredText xmlns="http://compbio.uchsc.edu/">PGE</coveredText>
			<entrez_gene_id rdf:resource="http://compbio.uchsc.edu/entrez_gene_id/-1"/>
		</rdf:Description>
	</patient>
</rdf:Description>
<rdf:Description rdf:about="http://compbio.uchsc.edu/transport-relation/1006724-a%5B615..848%5D">
	<rdf:type rdf:resource="http://compbio.uchsc.edu/TransportRelation"/>
	<label xmlns="http://www.w3.org/2000/01/rdf-schema#">1006724-a[615..848]</label>
	<pubmed_id xmlns="http://compbio.uchsc.edu/">1006724-a</pubmed_id>
	<sentence_span xmlns="http://compbio.uchsc.edu/">[615..848]</sentence_span>
	<patient xmlns="http://compbio.uchsc.edu/">
		<rdf:Description>
			<coveredText xmlns="http://compbio.uchsc.edu/">estrogen receptor</coveredText>
			<entrez_gene_id rdf:resource="http://compbio.uchsc.edu/entrez_gene_id/-1"/>
		</rdf:Description>
	</patient>
	<destination xmlns="http://compbio.uchsc.edu/">c-nucleus</destination>
</rdf:Description>
<rdf:Description rdf:about="http://compbio.uchsc.edu/transport-relation/1007902-a%5B843..985%5D">
	<rdf:type rdf:resource="http://compbio.uchsc.edu/TransportRelation"/>
	<label xmlns="http://www.w3.org/2000/01/rdf-schema#">1007902-a[843..985]</label>
	<pubmed_id xmlns="http://compbio.uchsc.edu/">1007902-a</pubmed_id>
	<sentence_span xmlns="http://compbio.uchsc.edu/">[843..985]</sentence_span>
	<patient xmlns="http://compbio.uchsc.edu/">
		<rdf:Description>
			<coveredText xmlns="http://compbio.uchsc.edu/">astroglial plasmalemma</coveredText>
			<entrez_gene_id rdf:resource="http://compbio.uchsc.edu/entrez_gene_id/-1"/>
		</rdf:Description>
	</patient>
	<destination xmlns="http://compbio.uchsc.edu/">c-extracellular-space</destination>
</rdf:Description>
<rdf:Description rdf:about="http://compbio.uchsc.edu/transport-relation/1008819-a%5B1157..1386%5D">
	<rdf:type rdf:resource="http://compbio.uchsc.edu/TransportRelation"/>
	<label xmlns="http://www.w3.org/2000/01/rdf-schema#">1008819-a[1157..1386]</label>
	<pubmed_id xmlns="http://compbio.uchsc.edu/">1008819-a</pubmed_id>
	<sentence_span xmlns="http://compbio.uchsc.edu/">[1157..1386]</sentence_span>
	<patient xmlns="http://compbio.uchsc.edu/">
		<rdf:Description>
			<coveredText xmlns="http://compbio.uchsc.edu/">Ribonucleoprotein particles</coveredText>
			<entrez_gene_id rdf:resource="http://compbio.uchsc.edu/entrez_gene_id/-1"/>
		</rdf:Description>
	</patient>
	<source xmlns="http://compbio.uchsc.edu/">c-nucleus</source>
</rdf:Description>
<rdf:Description rdf:about="http://compbio.uchsc.edu/transport-relation/1016288-a%5B1331..1717%5D">
	<rdf:type rdf:resource="http://compbio.uchsc.edu/TransportRelation"/>
	<label xmlns="http://www.w3.org/2000/01/rdf-schema#">1016288-a[1331..1717]</label>
	<pubmed_id xmlns="http://compbio.uchsc.edu/">1016288-a</pubmed_id>
	<sentence_span xmlns="http://compbio.uchsc.edu/">[1331..1717]</sentence_span>
	<agent xmlns="http://compbio.uchsc.edu/">
		<rdf:Description>
			<coveredText xmlns="http://compbio.uchsc.edu/">allergen-IgE</coveredText>
			<entrez_gene_id rdf:resource="http://compbio.uchsc.edu/entrez_gene_id/-1"/>
		</rdf:Description>
	</agent>
	<patient xmlns="http://compbio.uchsc.edu/">
		<rdf:Description>
			<coveredText xmlns="http://compbio.uchsc.edu/">allergen</coveredText>
			<entrez_gene_id rdf:resource="http://compbio.uchsc.edu/entrez_gene_id/-1"/>
		</rdf:Description>
	</patient>
</rdf:Description>
<rdf:Description rdf:about="http://compbio.uchsc.edu/transport-relation/12896-t%5B0..199%5D">
	<rdf:type rdf:resource="http://compbio.uchsc.edu/TransportRelation"/>
	<label xmlns="http://www.w3.org/2000/01/rdf-schema#">12896-t[0..199]</label>
	<pubmed_id xmlns="http://compbio.uchsc.edu/">12896-t</pubmed_id>
	<sentence_span xmlns="http://compbio.uchsc.edu/">[0..199]</sentence_span>
	<agent xmlns="http://compbio.uchsc.edu/">
		<rdf:Description>
			<coveredText xmlns="http://compbio.uchsc.edu/">luteinizing hormone-releasing hormone</coveredText>
			<entrez_gene_id rdf:resource="http://compbio.uchsc.edu/entrez_gene_id/-1"/>
		</rdf:Description>
	</agent>
	<patient xmlns="http://compbio.uchsc.edu/">
		<rdf:Description>
			<coveredText xmlns="http://compbio.uchsc.edu/">growth hormone</coveredText>
			<entrez_gene_id rdf:resource="http://compbio.uchsc.edu/entrez_gene_id/-1"/>
		</rdf:Description>
	</patient>
</rdf:Description>
<rdf:Description rdf:about="http://compbio.uchsc.edu/transport-relation/827432-t%5B0..130%5D">
	<rdf:type rdf:resource="http://compbio.uchsc.edu/TransportRelation"/>
	<label xmlns="http://www.w3.org/2000/01/rdf-schema#">827432-t[0..130]</label>
	<pubmed_id xmlns="http://compbio.uchsc.edu/">827432-t</pubmed_id>
	<sentence_span xmlns="http://compbio.uchsc.edu/">[0..130]</sentence_span>
	<agent xmlns="http://compbio.uchsc.edu/">
		<rdf:Description>
			<coveredText xmlns="http://compbio.uchsc.edu/">luteinizing hormone-releasing hormone</coveredText>
			<entrez_gene_id rdf:resource="http://compbio.uchsc.edu/entrez_gene_id/-1"/>
		</rdf:Description>
	</agent>
	<patient xmlns="http://compbio.uchsc.edu/">
		<rdf:Description>
			<coveredText xmlns="http://compbio.uchsc.edu/">growth hormone</coveredText>
			<entrez_gene_id rdf:resource="http://compbio.uchsc.edu/entrez_gene_id/-1"/>
		</rdf:Description>
	</patient>
</rdf:Description>
<rdf:Description rdf:about="http://compbio.uchsc.edu/transport-relation/1009940-a%5B1421..1611%5D">
	<rdf:type rdf:resource="http://compbio.uchsc.edu/TransportRelation"/>
	<label xmlns="http://www.w3.org/2000/01/rdf-schema#">1009940-a[1421..1611]</label>
	<pubmed_id xmlns="http://compbio.uchsc.edu/">1009940-a</pubmed_id>
	<sentence_span xmlns="http://compbio.uchsc.edu/">[1421..1611]</sentence_span>
	<patient xmlns="http://compbio.uchsc.edu/">
		<rdf:Description>
			<coveredText xmlns="http://compbio.uchsc.edu/">cytoplasmic receptors</coveredText>
			<entrez_gene_id rdf:resource="http://compbio.uchsc.edu/entrez_gene_id/-1"/>
		</rdf:Description>
	</patient>
	<destination xmlns="http://compbio.uchsc.edu/">c-nucleus</destination>
</rdf:Description>
<rdf:Description rdf:about="http://compbio.uchsc.edu/transport-relation/188738-a%5B831..1006%5D">
	<rdf:type rdf:resource="http://compbio.uchsc.edu/TransportRelation"/>
	<label xmlns="http://www.w3.org/2000/01/rdf-schema#">188738-a[831..1006]</label>
	<pubmed_id xmlns="http://compbio.uchsc.edu/">188738-a</pubmed_id>
	<sentence_span xmlns="http://compbio.uchsc.edu/">[831..1006]</sentence_span>
	<patient xmlns="http://compbio.uchsc.edu/">
		<rdf:Description>
			<coveredText xmlns="http://compbio.uchsc.edu/">acid phosphatase</coveredText>
			<entrez_gene_id rdf:resource="http://compbio.uchsc.edu/entrez_gene_id/-1"/>
		</rdf:Description>
	</patient>
	<source xmlns="http://compbio.uchsc.edu/">c-lysosome</source>
</rdf:Description>
<rdf:Description rdf:about="http://compbio.uchsc.edu/transport-relation/1037004-a%5B448..854%5D">
	<rdf:type rdf:resource="http://compbio.uchsc.edu/TransportRelation"/>
	<label xmlns="http://www.w3.org/2000/01/rdf-schema#">1037004-a[448..854]</label>
	<pubmed_id xmlns="http://compbio.uchsc.edu/">1037004-a</pubmed_id>
	<sentence_span xmlns="http://compbio.uchsc.edu/">[448..854]</sentence_span>
	<patient xmlns="http://compbio.uchsc.edu/">
		<rdf:Description>
			<coveredText xmlns="http://compbio.uchsc.edu/">NH4</coveredText>
			<entrez_gene_id rdf:resource="http://compbio.uchsc.edu/entrez_gene_id/-1"/>
		</rdf:Description>
	</patient>
	<destination xmlns="http://compbio.uchsc.edu/">c-membrane</destination>
</rdf:Description>
<rdf:Description rdf:about="http://compbio.uchsc.edu/transport-relation/138331-a%5B480..686%5D">
	<rdf:type rdf:resource="http://compbio.uchsc.edu/TransportRelation"/>
	<label xmlns="http://www.w3.org/2000/01/rdf-schema#">138331-a[480..686]</label>
	<pubmed_id xmlns="http://compbio.uchsc.edu/">138331-a</pubmed_id>
	<sentence_span xmlns="http://compbio.uchsc.edu/">[480..686]</sentence_span>
	<patient xmlns="http://compbio.uchsc.edu/">
		<rdf:Description>
			<coveredText xmlns="http://compbio.uchsc.edu/">membrane ATPase</coveredText>
			<entrez_gene_id rdf:resource="http://compbio.uchsc.edu/entrez_gene_id/-1"/>
		</rdf:Description>
	</patient>
	<destination xmlns="http://compbio.uchsc.edu/">c-membrane</destination>
</rdf:Description>
<rdf:Description rdf:about="http://compbio.uchsc.edu/transport-relation/189591-a%5B2398..2606%5D">
	<rdf:type rdf:resource="http://compbio.uchsc.edu/TransportRelation"/>
	<label xmlns="http://www.w3.org/2000/01/rdf-schema#">189591-a[2398..2606]</label>
	<pubmed_id xmlns="http://compbio.uchsc.edu/">189591-a</pubmed_id>
	<sentence_span xmlns="http://compbio.uchsc.edu/">[2398..2606]</sentence_span>
	<patient xmlns="http://compbio.uchsc.edu/">
		<rdf:Description>
			<coveredText xmlns="http://compbio.uchsc.edu/">steroid-receptor complex</coveredText>
			<entrez_gene_id rdf:resource="http://compbio.uchsc.edu/entrez_gene_id/-1"/>
		</rdf:Description>
	</patient>
	<destination xmlns="http://compbio.uchsc.edu/">c-nucleus</destination>
</rdf:Description>
<rdf:Description rdf:about="http://compbio.uchsc.edu/transport-relation/189591-a%5B2607..2745%5D">
	<rdf:type rdf:resource="http://compbio.uchsc.edu/TransportRelation"/>
	<label xmlns="http://www.w3.org/2000/01/rdf-schema#">189591-a[2607..2745]</label>
	<pubmed_id xmlns="http://compbio.uchsc.edu/">189591-a</pubmed_id>
	<sentence_span xmlns="http://compbio.uchsc.edu/">[2607..2745]</sentence_span>
	<patient xmlns="http://compbio.uchsc.edu/">
		<rdf:Description>
			<coveredText xmlns="http://compbio.uchsc.edu/">DHT</coveredText>
			<entrez_gene_id rdf:resource="http://compbio.uchsc.edu/entrez_gene_id/-1"/>
		</rdf:Description>
	</patient>
	<destination xmlns="http://compbio.uchsc.edu/">c-nucleus</destination>
</rdf:Description>
<rdf:Description rdf:about="http://compbio.uchsc.edu/transport-relation/1016651-a%5B0..217%5D">
	<rdf:type rdf:resource="http://compbio.uchsc.edu/TransportRelation"/>
	<label xmlns="http://www.w3.org/2000/01/rdf-schema#">1016651-a[0..217]</label>
	<pubmed_id xmlns="http://compbio.uchsc.edu/">1016651-a</pubmed_id>
	<sentence_span xmlns="http://compbio.uchsc.edu/">[0..217]</sentence_span>
	<agent xmlns="http://compbio.uchsc.edu/">
		<rdf:Description>
			<coveredText xmlns="http://compbio.uchsc.edu/">chymosin</coveredText>
			<entrez_gene_id rdf:resource="http://compbio.uchsc.edu/entrez_gene_id/-1"/>
		</rdf:Description>
	</agent>
	<patient xmlns="http://compbio.uchsc.edu/">
		<rdf:Description>
			<coveredText xmlns="http://compbio.uchsc.edu/">C-terminal fragment</coveredText>
			<entrez_gene_id rdf:resource="http://compbio.uchsc.edu/entrez_gene_id/-1"/>
		</rdf:Description>
	</patient>
</rdf:Description>
<rdf:Description rdf:about="http://compbio.uchsc.edu/transport-relation/1035205-a%5B754..848%5D">
	<rdf:type rdf:resource="http://compbio.uchsc.edu/TransportRelation"/>
	<label xmlns="http://www.w3.org/2000/01/rdf-schema#">1035205-a[754..848]</label>
	<pubmed_id xmlns="http://compbio.uchsc.edu/">1035205-a</pubmed_id>
	<sentence_span xmlns="http://compbio.uchsc.edu/">[754..848]</sentence_span>
	<patient xmlns="http://compbio.uchsc.edu/">
		<rdf:Description>
			<coveredText xmlns="http://compbio.uchsc.edu/">Phosphatidylcholine was</coveredText>
			<entrez_gene_id rdf:resource="http://compbio.uchsc.edu/entrez_gene_id/-1"/>
		</rdf:Description>
	</patient>
	<destination xmlns="http://compbio.uchsc.edu/">c-extracellular-space</destination>
</rdf:Description>
<rdf:Description rdf:about="http://compbio.uchsc.edu/transport-relation/828517-a%5B232..424%5D">
	<rdf:type rdf:resource="http://compbio.uchsc.edu/TransportRelation"/>
	<label xmlns="http://www.w3.org/2000/01/rdf-schema#">828517-a[232..424]</label>
	<pubmed_id xmlns="http://compbio.uchsc.edu/">828517-a</pubmed_id>
	<sentence_span xmlns="http://compbio.uchsc.edu/">[232..424]</sentence_span>
	<patient xmlns="http://compbio.uchsc.edu/">
		<rdf:Description>
			<coveredText xmlns="http://compbio.uchsc.edu/">estrogen-receptor units</coveredText>
			<entrez_gene_id rdf:resource="http://compbio.uchsc.edu/entrez_gene_id/-1"/>
		</rdf:Description>
	</patient>
	<destination xmlns="http://compbio.uchsc.edu/">c-nucleus</destination>
</rdf:Description>
<rdf:Description rdf:about="http://compbio.uchsc.edu/transport-relation/828517-a%5B232..424%5D-2">
	<rdf:type rdf:resource="http://compbio.uchsc.edu/TransportRelation"/>
	<label xmlns="http://www.w3.org/2000/01/rdf-schema#">828517-a[232..424]-2</label>
	<pubmed_id xmlns="http://compbio.uchsc.edu/">828517-a</pubmed_id>
	<sentence_span xmlns="http://compbio.uchsc.edu/">[232..424]</sentence_span>
	<patient xmlns="http://compbio.uchsc.edu/">
		<rdf:Description>
			<coveredText xmlns="http://compbio.uchsc.edu/">estrogen binding to cytoplasmic estrogen receptors</coveredText>
			<entrez_gene_id rdf:resource="http://compbio.uchsc.edu/entrez_gene_id/-1"/>
		</rdf:Description>
	</patient>
	<destination xmlns="http://compbio.uchsc.edu/">c-nucleus</destination>
</rdf:Description>
<rdf:Description rdf:about="http://compbio.uchsc.edu/transport-relation/798685-t%5B0..82%5D">
	<rdf:type rdf:resource="http://compbio.uchsc.edu/TransportRelation"/>
	<label xmlns="http://www.w3.org/2000/01/rdf-schema#">798685-t[0..82]</label>
	<pubmed_id xmlns="http://compbio.uchsc.edu/">798685-t</pubmed_id>
	<sentence_span xmlns="http://compbio.uchsc.edu/">[0..82]</sentence_span>
	<agent xmlns="http://compbio.uchsc.edu/">
		<rdf:Description>
			<coveredText xmlns="http://compbio.uchsc.edu/">gonadotropin-releasing hormone</coveredText>
			<entrez_gene_id rdf:resource="http://compbio.uchsc.edu/entrez_gene_id/-1"/>
		</rdf:Description>
	</agent>
	<patient xmlns="http://compbio.uchsc.edu/">
		<rdf:Description>
			<coveredText xmlns="http://compbio.uchsc.edu/">human chorionic gonadotropin</coveredText>
			<entrez_gene_id rdf:resource="http://compbio.uchsc.edu/entrez_gene_id/-1"/>
		</rdf:Description>
	</patient>
</rdf:Description>
<rdf:Description rdf:about="http://compbio.uchsc.edu/transport-relation/798686-t%5B0..120%5D">
	<rdf:type rdf:resource="http://compbio.uchsc.edu/TransportRelation"/>
	<label xmlns="http://www.w3.org/2000/01/rdf-schema#">798686-t[0..120]</label>
	<pubmed_id xmlns="http://compbio.uchsc.edu/">798686-t</pubmed_id>
	<sentence_span xmlns="http://compbio.uchsc.edu/">[0..120]</sentence_span>
	<agent xmlns="http://compbio.uchsc.edu/">
		<rdf:Description>
			<coveredText xmlns="http://compbio.uchsc.edu/">synthetic luteinizing hormone-releasing hormone</coveredText>
			<entrez_gene_id rdf:resource="http://compbio.uchsc.edu/entrez_gene_id/-1"/>
		</rdf:Description>
	</agent>
	<patient xmlns="http://compbio.uchsc.edu/">
		<rdf:Description>
			<coveredText xmlns="http://compbio.uchsc.edu/">Prolactin</coveredText>
			<entrez_gene_id rdf:resource="http://compbio.uchsc.edu/entrez_gene_id/-1"/>
		</rdf:Description>
	</patient>
</rdf:Description>
<rdf:Description rdf:about="http://compbio.uchsc.edu/transport-relation/798686-a%5B989..1182%5D">
	<rdf:type rdf:resource="http://compbio.uchsc.edu/TransportRelation"/>
	<label xmlns="http://www.w3.org/2000/01/rdf-schema#">798686-a[989..1182]</label>
	<pubmed_id xmlns="http://compbio.uchsc.edu/">798686-a</pubmed_id>
	<sentence_span xmlns="http://compbio.uchsc.edu/">[989..1182]</sentence_span>
	<agent xmlns="http://compbio.uchsc.edu/">
		<rdf:Description>
			<coveredText xmlns="http://compbio.uchsc.edu/">LHRH</coveredText>
			<entrez_gene_id rdf:resource="http://compbio.uchsc.edu/entrez_gene_id/-1"/>
		</rdf:Description>
	</agent>
	<patient xmlns="http://compbio.uchsc.edu/">
		<rdf:Description>
			<coveredText xmlns="http://compbio.uchsc.edu/">prolactin</coveredText>
			<entrez_gene_id rdf:resource="http://compbio.uchsc.edu/entrez_gene_id/-1"/>
		</rdf:Description>
	</patient>
</rdf:Description>
<rdf:Description rdf:about="http://compbio.uchsc.edu/transport-relation/15421-a%5B89..256%5D">
	<rdf:type rdf:resource="http://compbio.uchsc.edu/TransportRelation"/>
	<label xmlns="http://www.w3.org/2000/01/rdf-schema#">15421-a[89..256]</label>
	<pubmed_id xmlns="http://compbio.uchsc.edu/">15421-a</pubmed_id>
	<sentence_span xmlns="http://compbio.uchsc.edu/">[89..256]</sentence_span>
	<patient xmlns="http://compbio.uchsc.edu/">
		<rdf:Description>
			<coveredText xmlns="http://compbio.uchsc.edu/">PDEA</coveredText>
			<entrez_gene_id rdf:resource="http://compbio.uchsc.edu/entrez_gene_id/-1"/>
		</rdf:Description>
	</patient>
	<destination xmlns="http://compbio.uchsc.edu/">c-cytosol</destination>
</rdf:Description>
<rdf:Description rdf:about="http://compbio.uchsc.edu/transport-relation/830391-a%5B1414..1609%5D">
	<rdf:type rdf:resource="http://compbio.uchsc.edu/TransportRelation"/>
	<label xmlns="http://www.w3.org/2000/01/rdf-schema#">830391-a[1414..1609]</label>
	<pubmed_id xmlns="http://compbio.uchsc.edu/">830391-a</pubmed_id>
	<sentence_span xmlns="http://compbio.uchsc.edu/">[1414..1609]</sentence_span>
	<patient xmlns="http://compbio.uchsc.edu/">
		<rdf:Description>
			<coveredText xmlns="http://compbio.uchsc.edu/">oestrogen receptor</coveredText>
			<entrez_gene_id rdf:resource="http://compbio.uchsc.edu/entrez_gene_id/-1"/>
		</rdf:Description>
	</patient>
	<destination xmlns="http://compbio.uchsc.edu/">c-nucleus</destination>
</rdf:Description>
<rdf:Description rdf:about="http://compbio.uchsc.edu/transport-relation/187409-a%5B630..852%5D">
	<rdf:type rdf:resource="http://compbio.uchsc.edu/TransportRelation"/>
	<label xmlns="http://www.w3.org/2000/01/rdf-schema#">187409-a[630..852]</label>
	<pubmed_id xmlns="http://compbio.uchsc.edu/">187409-a</pubmed_id>
	<sentence_span xmlns="http://compbio.uchsc.edu/">[630..852]</sentence_span>
	<agent xmlns="http://compbio.uchsc.edu/">
		<rdf:Description>
			<coveredText xmlns="http://compbio.uchsc.edu/">trypsin</coveredText>
			<entrez_gene_id rdf:resource="http://compbio.uchsc.edu/entrez_gene_id/-1"/>
		</rdf:Description>
	</agent>
	<patient xmlns="http://compbio.uchsc.edu/">
		<rdf:Description>
			<coveredText xmlns="http://compbio.uchsc.edu/">PGE2</coveredText>
			<entrez_gene_id rdf:resource="http://compbio.uchsc.edu/entrez_gene_id/-1"/>
		</rdf:Description>
	</patient>
</rdf:Description>
<rdf:Description rdf:about="http://compbio.uchsc.edu/transport-relation/318647-t%5B0..39%5D">
	<rdf:type rdf:resource="http://compbio.uchsc.edu/TransportRelation"/>
	<label xmlns="http://www.w3.org/2000/01/rdf-schema#">318647-t[0..39]</label>
	<pubmed_id xmlns="http://compbio.uchsc.edu/">318647-t</pubmed_id>
	<sentence_span xmlns="http://compbio.uchsc.edu/">[0..39]</sentence_span>
	<agent xmlns="http://compbio.uchsc.edu/">
		<rdf:Description>
			<coveredText xmlns="http://compbio.uchsc.edu/">TnA</coveredText>
			<entrez_gene_id rdf:resource="http://compbio.uchsc.edu/entrez_gene_id/-1"/>
		</rdf:Description>
	</agent>
	<patient xmlns="http://compbio.uchsc.edu/">
		<rdf:Description>
			<coveredText xmlns="http://compbio.uchsc.edu/">TnA</coveredText>
			<entrez_gene_id rdf:resource="http://compbio.uchsc.edu/entrez_gene_id/-1"/>
		</rdf:Description>
	</patient>
</rdf:Description>
<rdf:Description rdf:about="http://compbio.uchsc.edu/transport-relation/318856-a%5B870..1127%5D">
	<rdf:type rdf:resource="http://compbio.uchsc.edu/TransportRelation"/>
	<label xmlns="http://www.w3.org/2000/01/rdf-schema#">318856-a[870..1127]</label>
	<pubmed_id xmlns="http://compbio.uchsc.edu/">318856-a</pubmed_id>
	<sentence_span xmlns="http://compbio.uchsc.edu/">[870..1127]</sentence_span>
	<patient xmlns="http://compbio.uchsc.edu/">
		<rdf:Description>
			<coveredText xmlns="http://compbio.uchsc.edu/">Acta</coveredText>
			<entrez_gene_id rdf:resource="http://compbio.uchsc.edu/entrez_gene_id/-1"/>
		</rdf:Description>
	</patient>
	<destination xmlns="http://compbio.uchsc.edu/">c-membrane</destination>
</rdf:Description>
<rdf:Description rdf:about="http://compbio.uchsc.edu/transport-relation/299816-t%5B0..81%5D">
	<rdf:type rdf:resource="http://compbio.uchsc.edu/TransportRelation"/>
	<label xmlns="http://www.w3.org/2000/01/rdf-schema#">299816-t[0..81]</label>
	<pubmed_id xmlns="http://compbio.uchsc.edu/">299816-t</pubmed_id>
	<sentence_span xmlns="http://compbio.uchsc.edu/">[0..81]</sentence_span>
	<patient xmlns="http://compbio.uchsc.edu/">
		<rdf:Description>
			<coveredText xmlns="http://compbio.uchsc.edu/">tryptrophan</coveredText>
			<entrez_gene_id rdf:resource="http://compbio.uchsc.edu/entrez_gene_id/-1"/>
		</rdf:Description>
	</patient>
	<destination xmlns="http://compbio.uchsc.edu/">c-nucleus</destination>
</rdf:Description>
<rdf:Description rdf:about="http://compbio.uchsc.edu/transport-relation/299816-t%5B0..81%5D-2">
	<rdf:type rdf:resource="http://compbio.uchsc.edu/TransportRelation"/>
	<label xmlns="http://www.w3.org/2000/01/rdf-schema#">299816-t[0..81]-2</label>
	<pubmed_id xmlns="http://compbio.uchsc.edu/">299816-t</pubmed_id>
	<sentence_span xmlns="http://compbio.uchsc.edu/">[0..81]</sentence_span>
	<patient xmlns="http://compbio.uchsc.edu/">
		<rdf:Description>
			<coveredText xmlns="http://compbio.uchsc.edu/">tryptrophan</coveredText>
			<entrez_gene_id rdf:resource="http://compbio.uchsc.edu/entrez_gene_id/-1"/>
		</rdf:Description>
	</patient>
	<destination xmlns="http://compbio.uchsc.edu/">c-cytoplasm</destination>
</rdf:Description>
<rdf:Description rdf:about="http://compbio.uchsc.edu/transport-relation/299816-a%5B0..147%5D">
	<rdf:type rdf:resource="http://compbio.uchsc.edu/TransportRelation"/>
	<label xmlns="http://www.w3.org/2000/01/rdf-schema#">299816-a[0..147]</label>
	<pubmed_id xmlns="http://compbio.uchsc.edu/">299816-a</pubmed_id>
	<sentence_span xmlns="http://compbio.uchsc.edu/">[0..147]</sentence_span>
	<patient xmlns="http://compbio.uchsc.edu/">
		<rdf:Description>
			<coveredText xmlns="http://compbio.uchsc.edu/">nuclear poly (A)-containing mRNA</coveredText>
			<entrez_gene_id rdf:resource="http://compbio.uchsc.edu/entrez_gene_id/-1"/>
		</rdf:Description>
	</patient>
	<destination xmlns="http://compbio.uchsc.edu/">c-cytoplasm</destination>
</rdf:Description>
<rdf:Description rdf:about="http://compbio.uchsc.edu/transport-relation/299816-a%5B912..1078%5D">
	<rdf:type rdf:resource="http://compbio.uchsc.edu/TransportRelation"/>
	<label xmlns="http://www.w3.org/2000/01/rdf-schema#">299816-a[912..1078]</label>
	<pubmed_id xmlns="http://compbio.uchsc.edu/">299816-a</pubmed_id>
	<sentence_span xmlns="http://compbio.uchsc.edu/">[912..1078]</sentence_span>
	<patient xmlns="http://compbio.uchsc.edu/">
		<rdf:Description>
			<coveredText xmlns="http://compbio.uchsc.edu/">hepatic poly(A)-mRNA</coveredText>
			<entrez_gene_id rdf:resource="http://compbio.uchsc.edu/entrez_gene_id/-1"/>
		</rdf:Description>
	</patient>
	<source xmlns="http://compbio.uchsc.edu/">c-nucleus</source>
	<destination xmlns="http://compbio.uchsc.edu/">c-cytoplasm</destination>
</rdf:Description>
<rdf:Description rdf:about="http://compbio.uchsc.edu/transport-relation/832632-a%5B329..658%5D">
	<rdf:type rdf:resource="http://compbio.uchsc.edu/TransportRelation"/>
	<label xmlns="http://www.w3.org/2000/01/rdf-schema#">832632-a[329..658]</label>
	<pubmed_id xmlns="http://compbio.uchsc.edu/">832632-a</pubmed_id>
	<sentence_span xmlns="http://compbio.uchsc.edu/">[329..658]</sentence_span>
	<patient xmlns="http://compbio.uchsc.edu/">
		<rdf:Description>
			<coveredText xmlns="http://compbio.uchsc.edu/">receptor complexes</coveredText>
			<entrez_gene_id rdf:resource="http://compbio.uchsc.edu/entrez_gene_id/-1"/>
		</rdf:Description>
	</patient>
	<destination xmlns="http://compbio.uchsc.edu/">c-nucleus</destination>
</rdf:Description>
<rdf:Description rdf:about="http://compbio.uchsc.edu/transport-relation/832632-a%5B1189..1477%5D">
	<rdf:type rdf:resource="http://compbio.uchsc.edu/TransportRelation"/>
	<label xmlns="http://www.w3.org/2000/01/rdf-schema#">832632-a[1189..1477]</label>
	<pubmed_id xmlns="http://compbio.uchsc.edu/">832632-a</pubmed_id>
	<sentence_span xmlns="http://compbio.uchsc.edu/">[1189..1477]</sentence_span>
	<patient xmlns="http://compbio.uchsc.edu/">
		<rdf:Description>
			<coveredText xmlns="http://compbio.uchsc.edu/">estrogen receptor</coveredText>
			<entrez_gene_id rdf:resource="http://compbio.uchsc.edu/entrez_gene_id/-1"/>
		</rdf:Description>
	</patient>
	<destination xmlns="http://compbio.uchsc.edu/">c-nucleus</destination>
</rdf:Description>
<rdf:Description rdf:about="http://compbio.uchsc.edu/transport-relation/319058-a%5B869..1070%5D">
	<rdf:type rdf:resource="http://compbio.uchsc.edu/TransportRelation"/>
	<label xmlns="http://www.w3.org/2000/01/rdf-schema#">319058-a[869..1070]</label>
	<pubmed_id xmlns="http://compbio.uchsc.edu/">319058-a</pubmed_id>
	<sentence_span xmlns="http://compbio.uchsc.edu/">[869..1070]</sentence_span>
	<patient xmlns="http://compbio.uchsc.edu/">
		<rdf:Description>
			<coveredText xmlns="http://compbio.uchsc.edu/">peroxidase</coveredText>
			<entrez_gene_id rdf:resource="http://compbio.uchsc.edu/entrez_gene_id/-1"/>
		</rdf:Description>
	</patient>
	<destination xmlns="http://compbio.uchsc.edu/">c-cellular-component</destination>
</rdf:Description>
<rdf:Description rdf:about="http://compbio.uchsc.edu/transport-relation/833146-a%5B0..364%5D">
	<rdf:type rdf:resource="http://compbio.uchsc.edu/TransportRelation"/>
	<label xmlns="http://www.w3.org/2000/01/rdf-schema#">833146-a[0..364]</label>
	<pubmed_id xmlns="http://compbio.uchsc.edu/">833146-a</pubmed_id>
	<sentence_span xmlns="http://compbio.uchsc.edu/">[0..364]</sentence_span>
	<patient xmlns="http://compbio.uchsc.edu/">
		<rdf:Description>
			<coveredText xmlns="http://compbio.uchsc.edu/">c) L</coveredText>
			<entrez_gene_id rdf:resource="http://compbio.uchsc.edu/entrez_gene_id/-1"/>
		</rdf:Description>
	</patient>
	<destination xmlns="http://compbio.uchsc.edu/">c-membrane</destination>
</rdf:Description>
<rdf:Description rdf:about="http://compbio.uchsc.edu/transport-relation/833201-a%5B1445..1659%5D">
	<rdf:type rdf:resource="http://compbio.uchsc.edu/TransportRelation"/>
	<label xmlns="http://www.w3.org/2000/01/rdf-schema#">833201-a[1445..1659]</label>
	<pubmed_id xmlns="http://compbio.uchsc.edu/">833201-a</pubmed_id>
	<sentence_span xmlns="http://compbio.uchsc.edu/">[1445..1659]</sentence_span>
	<patient xmlns="http://compbio.uchsc.edu/">
		<rdf:Description>
			<coveredText xmlns="http://compbio.uchsc.edu/">microtubules</coveredText>
			<entrez_gene_id rdf:resource="http://compbio.uchsc.edu/entrez_gene_id/-1"/>
		</rdf:Description>
	</patient>
	<destination xmlns="http://compbio.uchsc.edu/">c-cellular-component</destination>
</rdf:Description>
<rdf:Description rdf:about="http://compbio.uchsc.edu/transport-relation/829152-a%5B281..462%5D">
	<rdf:type rdf:resource="http://compbio.uchsc.edu/TransportRelation"/>
	<label xmlns="http://www.w3.org/2000/01/rdf-schema#">829152-a[281..462]</label>
	<pubmed_id xmlns="http://compbio.uchsc.edu/">829152-a</pubmed_id>
	<sentence_span xmlns="http://compbio.uchsc.edu/">[281..462]</sentence_span>
	<patient xmlns="http://compbio.uchsc.edu/">
		<rdf:Description>
			<coveredText xmlns="http://compbio.uchsc.edu/">estrogen-receptor</coveredText>
			<entrez_gene_id rdf:resource="http://compbio.uchsc.edu/entrez_gene_id/-1"/>
		</rdf:Description>
	</patient>
	<destination xmlns="http://compbio.uchsc.edu/">c-nucleus</destination>
</rdf:Description>
<rdf:Description rdf:about="http://compbio.uchsc.edu/transport-relation/194236-a%5B214..372%5D">
	<rdf:type rdf:resource="http://compbio.uchsc.edu/TransportRelation"/>
	<label xmlns="http://www.w3.org/2000/01/rdf-schema#">194236-a[214..372]</label>
	<pubmed_id xmlns="http://compbio.uchsc.edu/">194236-a</pubmed_id>
	<sentence_span xmlns="http://compbio.uchsc.edu/">[214..372]</sentence_span>
	<patient xmlns="http://compbio.uchsc.edu/">
		<rdf:Description>
			<coveredText xmlns="http://compbio.uchsc.edu/">collagenase</coveredText>
			<entrez_gene_id rdf:resource="http://compbio.uchsc.edu/entrez_gene_id/-1"/>
		</rdf:Description>
	</patient>
	<source xmlns="http://compbio.uchsc.edu/">c-lysosome</source>
</rdf:Description>
<rdf:Description rdf:about="http://compbio.uchsc.edu/transport-relation/1029502-a%5B673..876%5D">
	<rdf:type rdf:resource="http://compbio.uchsc.edu/TransportRelation"/>
	<label xmlns="http://www.w3.org/2000/01/rdf-schema#">1029502-a[673..876]</label>
	<pubmed_id xmlns="http://compbio.uchsc.edu/">1029502-a</pubmed_id>
	<sentence_span xmlns="http://compbio.uchsc.edu/">[673..876]</sentence_span>
	<patient xmlns="http://compbio.uchsc.edu/">
		<rdf:Description>
			<coveredText xmlns="http://compbio.uchsc.edu/">mitochondrial acyl-CoA-synthetase</coveredText>
			<entrez_gene_id rdf:resource="http://compbio.uchsc.edu/entrez_gene_id/-1"/>
		</rdf:Description>
	</patient>
	<destination xmlns="http://compbio.uchsc.edu/">c-mitochondrion</destination>
</rdf:Description>
<rdf:Description rdf:about="http://compbio.uchsc.edu/transport-relation/1052040-a%5B0..305%5D">
	<rdf:type rdf:resource="http://compbio.uchsc.edu/TransportRelation"/>
	<label xmlns="http://www.w3.org/2000/01/rdf-schema#">1052040-a[0..305]</label>
	<pubmed_id xmlns="http://compbio.uchsc.edu/">1052040-a</pubmed_id>
	<sentence_span xmlns="http://compbio.uchsc.edu/">[0..305]</sentence_span>
	<patient xmlns="http://compbio.uchsc.edu/">
		<rdf:Description>
			<coveredText xmlns="http://compbio.uchsc.edu/">ferritin</coveredText>
			<entrez_gene_id rdf:resource="http://compbio.uchsc.edu/entrez_gene_id/-1"/>
		</rdf:Description>
	</patient>
	<destination xmlns="http://compbio.uchsc.edu/">c-extracellular-space</destination>
</rdf:Description>
<rdf:Description rdf:about="http://compbio.uchsc.edu/transport-relation/1032570-a%5B0..147%5D">
	<rdf:type rdf:resource="http://compbio.uchsc.edu/TransportRelation"/>
	<label xmlns="http://www.w3.org/2000/01/rdf-schema#">1032570-a[0..147]</label>
	<pubmed_id xmlns="http://compbio.uchsc.edu/">1032570-a</pubmed_id>
	<sentence_span xmlns="http://compbio.uchsc.edu/">[0..147]</sentence_span>
	<agent xmlns="http://compbio.uchsc.edu/">
		<rdf:Description>
			<coveredText xmlns="http://compbio.uchsc.edu/">beta-adrenoceptor</coveredText>
			<entrez_gene_id rdf:resource="http://compbio.uchsc.edu/entrez_gene_id/-1"/>
		</rdf:Description>
	</agent>
	<patient xmlns="http://compbio.uchsc.edu/">
		<rdf:Description>
			<coveredText xmlns="http://compbio.uchsc.edu/">renin</coveredText>
			<entrez_gene_id rdf:resource="http://compbio.uchsc.edu/entrez_gene_id/-1"/>
		</rdf:Description>
	</patient>
</rdf:Description>
<rdf:Description rdf:about="http://compbio.uchsc.edu/transport-relation/210624-a%5B226..381%5D">
	<rdf:type rdf:resource="http://compbio.uchsc.edu/TransportRelation"/>
	<label xmlns="http://www.w3.org/2000/01/rdf-schema#">210624-a[226..381]</label>
	<pubmed_id xmlns="http://compbio.uchsc.edu/">210624-a</pubmed_id>
	<sentence_span xmlns="http://compbio.uchsc.edu/">[226..381]</sentence_span>
	<patient xmlns="http://compbio.uchsc.edu/">
		<rdf:Description>
			<coveredText xmlns="http://compbio.uchsc.edu/">H2O2</coveredText>
			<entrez_gene_id rdf:resource="http://compbio.uchsc.edu/entrez_gene_id/-1"/>
		</rdf:Description>
	</patient>
	<source xmlns="http://compbio.uchsc.edu/">c-mitochondrion</source>
</rdf:Description>
<rdf:Description rdf:about="http://compbio.uchsc.edu/transport-relation/1053047-t%5B0..79%5D">
	<rdf:type rdf:resource="http://compbio.uchsc.edu/TransportRelation"/>
	<label xmlns="http://www.w3.org/2000/01/rdf-schema#">1053047-t[0..79]</label>
	<pubmed_id xmlns="http://compbio.uchsc.edu/">1053047-t</pubmed_id>
	<sentence_span xmlns="http://compbio.uchsc.edu/">[0..79]</sentence_span>
	<patient xmlns="http://compbio.uchsc.edu/">
		<rdf:Description>
			<coveredText xmlns="http://compbio.uchsc.edu/">nuclear ribosomal RNA</coveredText>
			<entrez_gene_id rdf:resource="http://compbio.uchsc.edu/entrez_gene_id/-1"/>
		</rdf:Description>
	</patient>
	<destination xmlns="http://compbio.uchsc.edu/">c-cellular-component</destination>
</rdf:Description>
<rdf:Description rdf:about="http://compbio.uchsc.edu/transport-relation/835160-a%5B688..871%5D">
	<rdf:type rdf:resource="http://compbio.uchsc.edu/TransportRelation"/>
	<label xmlns="http://www.w3.org/2000/01/rdf-schema#">835160-a[688..871]</label>
	<pubmed_id xmlns="http://compbio.uchsc.edu/">835160-a</pubmed_id>
	<sentence_span xmlns="http://compbio.uchsc.edu/">[688..871]</sentence_span>
	<patient xmlns="http://compbio.uchsc.edu/">
		<rdf:Description>
			<coveredText xmlns="http://compbio.uchsc.edu/">139 mEq</coveredText>
			<entrez_gene_id rdf:resource="http://compbio.uchsc.edu/entrez_gene_id/-1"/>
		</rdf:Description>
	</patient>
	<destination xmlns="http://compbio.uchsc.edu/">c-cellular-component</destination>
</rdf:Description>
<rdf:Description rdf:about="http://compbio.uchsc.edu/transport-relation/402051-t%5B0..113%5D">
	<rdf:type rdf:resource="http://compbio.uchsc.edu/TransportRelation"/>
	<label xmlns="http://www.w3.org/2000/01/rdf-schema#">402051-t[0..113]</label>
	<pubmed_id xmlns="http://compbio.uchsc.edu/">402051-t</pubmed_id>
	<sentence_span xmlns="http://compbio.uchsc.edu/">[0..113]</sentence_span>
	<agent xmlns="http://compbio.uchsc.edu/">
		<rdf:Description>
			<coveredText xmlns="http://compbio.uchsc.edu/">TRH</coveredText>
			<entrez_gene_id rdf:resource="http://compbio.uchsc.edu/entrez_gene_id/-1"/>
		</rdf:Description>
	</agent>
	<patient xmlns="http://compbio.uchsc.edu/">
		<rdf:Description>
			<coveredText xmlns="http://compbio.uchsc.edu/">thyrotropin</coveredText>
			<entrez_gene_id rdf:resource="http://compbio.uchsc.edu/entrez_gene_id/-1"/>
		</rdf:Description>
	</patient>
</rdf:Description>
<rdf:Description rdf:about="http://compbio.uchsc.edu/transport-relation/319832-a%5B835..992%5D">
	<rdf:type rdf:resource="http://compbio.uchsc.edu/TransportRelation"/>
	<label xmlns="http://www.w3.org/2000/01/rdf-schema#">319832-a[835..992]</label>
	<pubmed_id xmlns="http://compbio.uchsc.edu/">319832-a</pubmed_id>
	<sentence_span xmlns="http://compbio.uchsc.edu/">[835..992]</sentence_span>
	<patient xmlns="http://compbio.uchsc.edu/">
		<rdf:Description>
			<coveredText xmlns="http://compbio.uchsc.edu/">ribonucleoprotein particles</coveredText>
			<entrez_gene_id rdf:resource="http://compbio.uchsc.edu/entrez_gene_id/-1"/>
		</rdf:Description>
	</patient>
	<source xmlns="http://compbio.uchsc.edu/">c-nucleus</source>
</rdf:Description>
<rdf:Description rdf:about="http://compbio.uchsc.edu/transport-relation/190008-t%5B0..181%5D">
	<rdf:type rdf:resource="http://compbio.uchsc.edu/TransportRelation"/>
	<label xmlns="http://www.w3.org/2000/01/rdf-schema#">190008-t[0..181]</label>
	<pubmed_id xmlns="http://compbio.uchsc.edu/">190008-t</pubmed_id>
	<sentence_span xmlns="http://compbio.uchsc.edu/">[0..181]</sentence_span>
	<patient xmlns="http://compbio.uchsc.edu/">
		<rdf:Description>
			<coveredText xmlns="http://compbio.uchsc.edu/">cytoplasmic enzyme</coveredText>
			<entrez_gene_id rdf:resource="http://compbio.uchsc.edu/entrez_gene_id/-1"/>
		</rdf:Description>
	</patient>
	<destination xmlns="http://compbio.uchsc.edu/">c-nucleus</destination>
</rdf:Description>
<rdf:Description rdf:about="http://compbio.uchsc.edu/transport-relation/557024-a%5B446..607%5D">
	<rdf:type rdf:resource="http://compbio.uchsc.edu/TransportRelation"/>
	<label xmlns="http://www.w3.org/2000/01/rdf-schema#">557024-a[446..607]</label>
	<pubmed_id xmlns="http://compbio.uchsc.edu/">557024-a</pubmed_id>
	<sentence_span xmlns="http://compbio.uchsc.edu/">[446..607]</sentence_span>
	<agent xmlns="http://compbio.uchsc.edu/">
		<rdf:Description>
			<coveredText xmlns="http://compbio.uchsc.edu/">phosphodiesterase I</coveredText>
			<entrez_gene_id rdf:resource="http://compbio.uchsc.edu/entrez_gene_id/-1"/>
		</rdf:Description>
	</agent>
	<patient xmlns="http://compbio.uchsc.edu/">
		<rdf:Description>
			<coveredText xmlns="http://compbio.uchsc.edu/">terminal AMP residues</coveredText>
			<entrez_gene_id rdf:resource="http://compbio.uchsc.edu/entrez_gene_id/-1"/>
		</rdf:Description>
	</patient>
</rdf:Description>
<rdf:Description rdf:about="http://compbio.uchsc.edu/transport-relation/320211-a%5B0..189%5D">
	<rdf:type rdf:resource="http://compbio.uchsc.edu/TransportRelation"/>
	<label xmlns="http://www.w3.org/2000/01/rdf-schema#">320211-a[0..189]</label>
	<pubmed_id xmlns="http://compbio.uchsc.edu/">320211-a</pubmed_id>
	<sentence_span xmlns="http://compbio.uchsc.edu/">[0..189]</sentence_span>
	<patient xmlns="http://compbio.uchsc.edu/">
		<rdf:Description>
			<coveredText xmlns="http://compbio.uchsc.edu/">nitrate reductase</coveredText>
			<entrez_gene_id rdf:resource="http://compbio.uchsc.edu/entrez_gene_id/-1"/>
		</rdf:Description>
	</patient>
	<source xmlns="http://compbio.uchsc.edu/">c-membrane</source>
</rdf:Description>
<rdf:Description rdf:about="http://compbio.uchsc.edu/transport-relation/320213-a%5B1229..1415%5D">
	<rdf:type rdf:resource="http://compbio.uchsc.edu/TransportRelation"/>
	<label xmlns="http://www.w3.org/2000/01/rdf-schema#">320213-a[1229..1415]</label>
	<pubmed_id xmlns="http://compbio.uchsc.edu/">320213-a</pubmed_id>
	<sentence_span xmlns="http://compbio.uchsc.edu/">[1229..1415]</sentence_span>
	<patient xmlns="http://compbio.uchsc.edu/">
		<rdf:Description>
			<coveredText xmlns="http://compbio.uchsc.edu/">IF-2</coveredText>
			<entrez_gene_id rdf:resource="http://compbio.uchsc.edu/entrez_gene_id/-1"/>
		</rdf:Description>
	</patient>
	<source xmlns="http://compbio.uchsc.edu/">c-cellular-component</source>
</rdf:Description>
<rdf:Description rdf:about="http://compbio.uchsc.edu/transport-relation/320462-a%5B0..144%5D">
	<rdf:type rdf:resource="http://compbio.uchsc.edu/TransportRelation"/>
	<label xmlns="http://www.w3.org/2000/01/rdf-schema#">320462-a[0..144]</label>
	<pubmed_id xmlns="http://compbio.uchsc.edu/">320462-a</pubmed_id>
	<sentence_span xmlns="http://compbio.uchsc.edu/">[0..144]</sentence_span>
	<patient xmlns="http://compbio.uchsc.edu/">
		<rdf:Description>
			<coveredText xmlns="http://compbio.uchsc.edu/">nitrous acid (NA</coveredText>
			<entrez_gene_id rdf:resource="http://compbio.uchsc.edu/entrez_gene_id/-1"/>
		</rdf:Description>
	</patient>
	<destination xmlns="http://compbio.uchsc.edu/">c-membrane</destination>
</rdf:Description>
<rdf:Description rdf:about="http://compbio.uchsc.edu/transport-relation/841255-a%5B516..737%5D">
	<rdf:type rdf:resource="http://compbio.uchsc.edu/TransportRelation"/>
	<label xmlns="http://www.w3.org/2000/01/rdf-schema#">841255-a[516..737]</label>
	<pubmed_id xmlns="http://compbio.uchsc.edu/">841255-a</pubmed_id>
	<sentence_span xmlns="http://compbio.uchsc.edu/">[516..737]</sentence_span>
	<patient xmlns="http://compbio.uchsc.edu/">
		<rdf:Description>
			<coveredText xmlns="http://compbio.uchsc.edu/">enzymes</coveredText>
			<entrez_gene_id rdf:resource="http://compbio.uchsc.edu/entrez_gene_id/-1"/>
		</rdf:Description>
	</patient>
	<destination xmlns="http://compbio.uchsc.edu/">c-cytoplasm</destination>
</rdf:Description>
<rdf:Description rdf:about="http://compbio.uchsc.edu/transport-relation/841622-a%5B706..817%5D">
	<rdf:type rdf:resource="http://compbio.uchsc.edu/TransportRelation"/>
	<label xmlns="http://www.w3.org/2000/01/rdf-schema#">841622-a[706..817]</label>
	<pubmed_id xmlns="http://compbio.uchsc.edu/">841622-a</pubmed_id>
	<sentence_span xmlns="http://compbio.uchsc.edu/">[706..817]</sentence_span>
	<patient xmlns="http://compbio.uchsc.edu/">
		<rdf:Description>
			<coveredText xmlns="http://compbio.uchsc.edu/">cytosol receptor-estrogen (RE) complex</coveredText>
			<entrez_gene_id rdf:resource="http://compbio.uchsc.edu/entrez_gene_id/-1"/>
		</rdf:Description>
	</patient>
	<destination xmlns="http://compbio.uchsc.edu/">c-nucleus</destination>
</rdf:Description>
<rdf:Description rdf:about="http://compbio.uchsc.edu/transport-relation/842686-a%5B304..437%5D">
	<rdf:type rdf:resource="http://compbio.uchsc.edu/TransportRelation"/>
	<label xmlns="http://www.w3.org/2000/01/rdf-schema#">842686-a[304..437]</label>
	<pubmed_id xmlns="http://compbio.uchsc.edu/">842686-a</pubmed_id>
	<sentence_span xmlns="http://compbio.uchsc.edu/">[304..437]</sentence_span>
	<agent xmlns="http://compbio.uchsc.edu/">
		<rdf:Description>
			<coveredText xmlns="http://compbio.uchsc.edu/">bradykinin</coveredText>
			<entrez_gene_id rdf:resource="http://compbio.uchsc.edu/entrez_gene_id/-1"/>
		</rdf:Description>
	</agent>
	<patient xmlns="http://compbio.uchsc.edu/">
		<rdf:Description>
			<coveredText xmlns="http://compbio.uchsc.edu/">PGE</coveredText>
			<entrez_gene_id rdf:resource="http://compbio.uchsc.edu/entrez_gene_id/-1"/>
		</rdf:Description>
	</patient>
</rdf:Description>
<rdf:Description rdf:about="http://compbio.uchsc.edu/transport-relation/842686-a%5B438..624%5D">
	<rdf:type rdf:resource="http://compbio.uchsc.edu/TransportRelation"/>
	<label xmlns="http://www.w3.org/2000/01/rdf-schema#">842686-a[438..624]</label>
	<pubmed_id xmlns="http://compbio.uchsc.edu/">842686-a</pubmed_id>
	<sentence_span xmlns="http://compbio.uchsc.edu/">[438..624]</sentence_span>
	<agent xmlns="http://compbio.uchsc.edu/">
		<rdf:Description>
			<coveredText xmlns="http://compbio.uchsc.edu/">angiotensin I</coveredText>
			<entrez_gene_id rdf:resource="http://compbio.uchsc.edu/entrez_gene_id/-1"/>
		</rdf:Description>
	</agent>
	<patient xmlns="http://compbio.uchsc.edu/">
		<rdf:Description>
			<coveredText xmlns="http://compbio.uchsc.edu/">PGE</coveredText>
			<entrez_gene_id rdf:resource="http://compbio.uchsc.edu/entrez_gene_id/-1"/>
		</rdf:Description>
	</patient>
</rdf:Description>
<rdf:Description rdf:about="http://compbio.uchsc.edu/transport-relation/842686-a%5B438..624%5D-2">
	<rdf:type rdf:resource="http://compbio.uchsc.edu/TransportRelation"/>
	<label xmlns="http://www.w3.org/2000/01/rdf-schema#">842686-a[438..624]-2</label>
	<pubmed_id xmlns="http://compbio.uchsc.edu/">842686-a</pubmed_id>
	<sentence_span xmlns="http://compbio.uchsc.edu/">[438..624]</sentence_span>
	<agent xmlns="http://compbio.uchsc.edu/">
		<rdf:Description>
			<coveredText xmlns="http://compbio.uchsc.edu/">bradykinin</coveredText>
			<entrez_gene_id rdf:resource="http://compbio.uchsc.edu/entrez_gene_id/-1"/>
		</rdf:Description>
	</agent>
	<patient xmlns="http://compbio.uchsc.edu/">
		<rdf:Description>
			<coveredText xmlns="http://compbio.uchsc.edu/">angiotensin I</coveredText>
			<entrez_gene_id rdf:resource="http://compbio.uchsc.edu/entrez_gene_id/-1"/>
		</rdf:Description>
	</patient>
</rdf:Description>
<rdf:Description rdf:about="http://compbio.uchsc.edu/transport-relation/842686-a%5B438..624%5D-3">
	<rdf:type rdf:resource="http://compbio.uchsc.edu/TransportRelation"/>
	<label xmlns="http://www.w3.org/2000/01/rdf-schema#">842686-a[438..624]-3</label>
	<pubmed_id xmlns="http://compbio.uchsc.edu/">842686-a</pubmed_id>
	<sentence_span xmlns="http://compbio.uchsc.edu/">[438..624]</sentence_span>
	<agent xmlns="http://compbio.uchsc.edu/">
		<rdf:Description>
			<coveredText xmlns="http://compbio.uchsc.edu/">angiotensin II</coveredText>
			<entrez_gene_id rdf:resource="http://compbio.uchsc.edu/entrez_gene_id/-1"/>
		</rdf:Description>
	</agent>
	<patient xmlns="http://compbio.uchsc.edu/">
		<rdf:Description>
			<coveredText xmlns="http://compbio.uchsc.edu/">bradykinin</coveredText>
			<entrez_gene_id rdf:resource="http://compbio.uchsc.edu/entrez_gene_id/-1"/>
		</rdf:Description>
	</patient>
</rdf:Description>
<rdf:Description rdf:about="http://compbio.uchsc.edu/transport-relation/191091-t%5B0..138%5D">
	<rdf:type rdf:resource="http://compbio.uchsc.edu/TransportRelation"/>
	<label xmlns="http://www.w3.org/2000/01/rdf-schema#">191091-t[0..138]</label>
	<pubmed_id xmlns="http://compbio.uchsc.edu/">191091-t</pubmed_id>
	<sentence_span xmlns="http://compbio.uchsc.edu/">[0..138]</sentence_span>
	<agent xmlns="http://compbio.uchsc.edu/">
		<rdf:Description>
			<coveredText xmlns="http://compbio.uchsc.edu/">cyclic AMP-dependent ATP:protein phosphotransferase</coveredText>
			<entrez_gene_id rdf:resource="http://compbio.uchsc.edu/entrez_gene_id/-1"/>
		</rdf:Description>
	</agent>
	<patient xmlns="http://compbio.uchsc.edu/">
		<rdf:Description>
			<coveredText xmlns="http://compbio.uchsc.edu/">phosphodiesterase activator</coveredText>
			<entrez_gene_id rdf:resource="http://compbio.uchsc.edu/entrez_gene_id/-1"/>
		</rdf:Description>
	</patient>
</rdf:Description>
<rdf:Description rdf:about="http://compbio.uchsc.edu/transport-relation/849621-a%5B262..413%5D">
	<rdf:type rdf:resource="http://compbio.uchsc.edu/TransportRelation"/>
	<label xmlns="http://www.w3.org/2000/01/rdf-schema#">849621-a[262..413]</label>
	<pubmed_id xmlns="http://compbio.uchsc.edu/">849621-a</pubmed_id>
	<sentence_span xmlns="http://compbio.uchsc.edu/">[262..413]</sentence_span>
	<patient xmlns="http://compbio.uchsc.edu/">
		<rdf:Description>
			<coveredText xmlns="http://compbio.uchsc.edu/">75Se</coveredText>
			<entrez_gene_id rdf:resource="http://compbio.uchsc.edu/entrez_gene_id/-1"/>
		</rdf:Description>
	</patient>
	<source xmlns="http://compbio.uchsc.edu/">c-cytosol</source>
	<destination xmlns="http://compbio.uchsc.edu/">c-mitochondrion</destination>
</rdf:Description>
<rdf:Description rdf:about="http://compbio.uchsc.edu/transport-relation/191213-a%5B828..1057%5D">
	<rdf:type rdf:resource="http://compbio.uchsc.edu/TransportRelation"/>
	<label xmlns="http://www.w3.org/2000/01/rdf-schema#">191213-a[828..1057]</label>
	<pubmed_id xmlns="http://compbio.uchsc.edu/">191213-a</pubmed_id>
	<sentence_span xmlns="http://compbio.uchsc.edu/">[828..1057]</sentence_span>
	<agent xmlns="http://compbio.uchsc.edu/">
		<rdf:Description>
			<coveredText xmlns="http://compbio.uchsc.edu/">angiotensin II</coveredText>
			<entrez_gene_id rdf:resource="http://compbio.uchsc.edu/entrez_gene_id/-1"/>
		</rdf:Description>
	</agent>
	<patient xmlns="http://compbio.uchsc.edu/">
		<rdf:Description>
			<coveredText xmlns="http://compbio.uchsc.edu/">renin</coveredText>
			<entrez_gene_id rdf:resource="http://compbio.uchsc.edu/entrez_gene_id/-1"/>
		</rdf:Description>
	</patient>
</rdf:Description>
<rdf:Description rdf:about="http://compbio.uchsc.edu/transport-relation/403189-a%5B1696..2161%5D">
	<rdf:type rdf:resource="http://compbio.uchsc.edu/TransportRelation"/>
	<label xmlns="http://www.w3.org/2000/01/rdf-schema#">403189-a[1696..2161]</label>
	<pubmed_id xmlns="http://compbio.uchsc.edu/">403189-a</pubmed_id>
	<sentence_span xmlns="http://compbio.uchsc.edu/">[1696..2161]</sentence_span>
	<patient xmlns="http://compbio.uchsc.edu/">
		<rdf:Description>
			<coveredText xmlns="http://compbio.uchsc.edu/">K-46 light chain</coveredText>
			<entrez_gene_id rdf:resource="http://compbio.uchsc.edu/entrez_gene_id/-1"/>
		</rdf:Description>
	</patient>
	<destination xmlns="http://compbio.uchsc.edu/">c-cellular-component</destination>
</rdf:Description>
<rdf:Description rdf:about="http://compbio.uchsc.edu/transport-relation/845287-a%5B750..851%5D">
	<rdf:type rdf:resource="http://compbio.uchsc.edu/TransportRelation"/>
	<label xmlns="http://www.w3.org/2000/01/rdf-schema#">845287-a[750..851]</label>
	<pubmed_id xmlns="http://compbio.uchsc.edu/">845287-a</pubmed_id>
	<sentence_span xmlns="http://compbio.uchsc.edu/">[750..851]</sentence_span>
	<patient xmlns="http://compbio.uchsc.edu/">
		<rdf:Description>
			<coveredText xmlns="http://compbio.uchsc.edu/">NH</coveredText>
			<entrez_gene_id rdf:resource="http://compbio.uchsc.edu/entrez_gene_id/-1"/>
		</rdf:Description>
	</patient>
	<source xmlns="http://compbio.uchsc.edu/">c-membrane</source>
</rdf:Description>
<rdf:Description rdf:about="http://compbio.uchsc.edu/transport-relation/850065-a%5B614..799%5D">
	<rdf:type rdf:resource="http://compbio.uchsc.edu/TransportRelation"/>
	<label xmlns="http://www.w3.org/2000/01/rdf-schema#">850065-a[614..799]</label>
	<pubmed_id xmlns="http://compbio.uchsc.edu/">850065-a</pubmed_id>
	<sentence_span xmlns="http://compbio.uchsc.edu/">[614..799]</sentence_span>
	<patient xmlns="http://compbio.uchsc.edu/">
		<rdf:Description>
			<coveredText xmlns="http://compbio.uchsc.edu/">concanavalin A</coveredText>
			<entrez_gene_id rdf:resource="http://compbio.uchsc.edu/entrez_gene_id/-1"/>
		</rdf:Description>
	</patient>
	<destination xmlns="http://compbio.uchsc.edu/">c-membrane</destination>
</rdf:Description>
<rdf:Description rdf:about="http://compbio.uchsc.edu/transport-relation/191638-a%5B106..324%5D">
	<rdf:type rdf:resource="http://compbio.uchsc.edu/TransportRelation"/>
	<label xmlns="http://www.w3.org/2000/01/rdf-schema#">191638-a[106..324]</label>
	<pubmed_id xmlns="http://compbio.uchsc.edu/">191638-a</pubmed_id>
	<sentence_span xmlns="http://compbio.uchsc.edu/">[106..324]</sentence_span>
	<patient xmlns="http://compbio.uchsc.edu/">
		<rdf:Description>
			<coveredText xmlns="http://compbio.uchsc.edu/">V3 polypeptides</coveredText>
			<entrez_gene_id rdf:resource="http://compbio.uchsc.edu/entrez_gene_id/-1"/>
		</rdf:Description>
	</patient>
	<destination xmlns="http://compbio.uchsc.edu/">c-nucleus</destination>
</rdf:Description>
<rdf:Description rdf:about="http://compbio.uchsc.edu/transport-relation/851238-t%5B0..164%5D">
	<rdf:type rdf:resource="http://compbio.uchsc.edu/TransportRelation"/>
	<label xmlns="http://www.w3.org/2000/01/rdf-schema#">851238-t[0..164]</label>
	<pubmed_id xmlns="http://compbio.uchsc.edu/">851238-t</pubmed_id>
	<sentence_span xmlns="http://compbio.uchsc.edu/">[0..164]</sentence_span>
	<patient xmlns="http://compbio.uchsc.edu/">
		<rdf:Description>
			<coveredText xmlns="http://compbio.uchsc.edu/">H3</coveredText>
			<entrez_gene_id rdf:resource="http://compbio.uchsc.edu/entrez_gene_id/-1"/>
		</rdf:Description>
	</patient>
	<destination xmlns="http://compbio.uchsc.edu/">c-cellular-component</destination>
</rdf:Description>
<rdf:Description rdf:about="http://compbio.uchsc.edu/transport-relation/851238-a%5B0..205%5D">
	<rdf:type rdf:resource="http://compbio.uchsc.edu/TransportRelation"/>
	<label xmlns="http://www.w3.org/2000/01/rdf-schema#">851238-a[0..205]</label>
	<pubmed_id xmlns="http://compbio.uchsc.edu/">851238-a</pubmed_id>
	<sentence_span xmlns="http://compbio.uchsc.edu/">[0..205]</sentence_span>
	<patient xmlns="http://compbio.uchsc.edu/">
		<rdf:Description>
			<coveredText xmlns="http://compbio.uchsc.edu/">H3-leucine into secretory product</coveredText>
			<entrez_gene_id rdf:resource="http://compbio.uchsc.edu/entrez_gene_id/-1"/>
		</rdf:Description>
	</patient>
	<destination xmlns="http://compbio.uchsc.edu/">c-cellular-component</destination>
</rdf:Description>
<rdf:Description rdf:about="http://compbio.uchsc.edu/transport-relation/192201-a%5B696..904%5D">
	<rdf:type rdf:resource="http://compbio.uchsc.edu/TransportRelation"/>
	<label xmlns="http://www.w3.org/2000/01/rdf-schema#">192201-a[696..904]</label>
	<pubmed_id xmlns="http://compbio.uchsc.edu/">192201-a</pubmed_id>
	<sentence_span xmlns="http://compbio.uchsc.edu/">[696..904]</sentence_span>
	<patient xmlns="http://compbio.uchsc.edu/">
		<rdf:Description>
			<coveredText xmlns="http://compbio.uchsc.edu/">ADP-ribosylated histones 1</coveredText>
			<entrez_gene_id rdf:resource="http://compbio.uchsc.edu/entrez_gene_id/-1"/>
		</rdf:Description>
	</patient>
	<source xmlns="http://compbio.uchsc.edu/">c-nucleus</source>
</rdf:Description>
<rdf:Description rdf:about="http://compbio.uchsc.edu/transport-relation/192208-a%5B943..1151%5D">
	<rdf:type rdf:resource="http://compbio.uchsc.edu/TransportRelation"/>
	<label xmlns="http://www.w3.org/2000/01/rdf-schema#">192208-a[943..1151]</label>
	<pubmed_id xmlns="http://compbio.uchsc.edu/">192208-a</pubmed_id>
	<sentence_span xmlns="http://compbio.uchsc.edu/">[943..1151]</sentence_span>
	<patient xmlns="http://compbio.uchsc.edu/">
		<rdf:Description>
			<coveredText xmlns="http://compbio.uchsc.edu/">but added non-histone protein P1</coveredText>
			<entrez_gene_id rdf:resource="http://compbio.uchsc.edu/entrez_gene_id/-1"/>
		</rdf:Description>
	</patient>
	<source xmlns="http://compbio.uchsc.edu/">c-nucleus</source>
</rdf:Description>
<rdf:Description rdf:about="http://compbio.uchsc.edu/transport-relation/322676-a%5B725..1462%5D">
	<rdf:type rdf:resource="http://compbio.uchsc.edu/TransportRelation"/>
	<label xmlns="http://www.w3.org/2000/01/rdf-schema#">322676-a[725..1462]</label>
	<pubmed_id xmlns="http://compbio.uchsc.edu/">322676-a</pubmed_id>
	<sentence_span xmlns="http://compbio.uchsc.edu/">[725..1462]</sentence_span>
	<patient xmlns="http://compbio.uchsc.edu/">
		<rdf:Description>
			<coveredText xmlns="http://compbio.uchsc.edu/">k</coveredText>
			<entrez_gene_id rdf:resource="http://compbio.uchsc.edu/entrez_gene_id/-1"/>
		</rdf:Description>
	</patient>
	<destination xmlns="http://compbio.uchsc.edu/">c-cytoplasm</destination>
</rdf:Description>
<rdf:Description rdf:about="http://compbio.uchsc.edu/transport-relation/322676-a%5B725..1462%5D-2">
	<rdf:type rdf:resource="http://compbio.uchsc.edu/TransportRelation"/>
	<label xmlns="http://www.w3.org/2000/01/rdf-schema#">322676-a[725..1462]-2</label>
	<pubmed_id xmlns="http://compbio.uchsc.edu/">322676-a</pubmed_id>
	<sentence_span xmlns="http://compbio.uchsc.edu/">[725..1462]</sentence_span>
	<patient xmlns="http://compbio.uchsc.edu/">
		<rdf:Description>
			<coveredText xmlns="http://compbio.uchsc.edu/">k</coveredText>
			<entrez_gene_id rdf:resource="http://compbio.uchsc.edu/entrez_gene_id/-1"/>
		</rdf:Description>
	</patient>
	<destination xmlns="http://compbio.uchsc.edu/">c-nucleus</destination>
</rdf:Description>
<rdf:Description rdf:about="http://compbio.uchsc.edu/transport-relation/576826-a%5B0..360%5D">
	<rdf:type rdf:resource="http://compbio.uchsc.edu/TransportRelation"/>
	<label xmlns="http://www.w3.org/2000/01/rdf-schema#">576826-a[0..360]</label>
	<pubmed_id xmlns="http://compbio.uchsc.edu/">576826-a</pubmed_id>
	<sentence_span xmlns="http://compbio.uchsc.edu/">[0..360]</sentence_span>
	<patient xmlns="http://compbio.uchsc.edu/">
		<rdf:Description>
			<coveredText xmlns="http://compbio.uchsc.edu/">glycoproteins</coveredText>
			<entrez_gene_id rdf:resource="http://compbio.uchsc.edu/entrez_gene_id/-1"/>
		</rdf:Description>
	</patient>
	<destination xmlns="http://compbio.uchsc.edu/">c-plasma-membrane</destination>
</rdf:Description>
<rdf:Description rdf:about="http://compbio.uchsc.edu/transport-relation/851540-a%5B0..127%5D">
	<rdf:type rdf:resource="http://compbio.uchsc.edu/TransportRelation"/>
	<label xmlns="http://www.w3.org/2000/01/rdf-schema#">851540-a[0..127]</label>
	<pubmed_id xmlns="http://compbio.uchsc.edu/">851540-a</pubmed_id>
	<sentence_span xmlns="http://compbio.uchsc.edu/">[0..127]</sentence_span>
	<patient xmlns="http://compbio.uchsc.edu/">
		<rdf:Description>
			<coveredText xmlns="http://compbio.uchsc.edu/">ribosomal RNA</coveredText>
			<entrez_gene_id rdf:resource="http://compbio.uchsc.edu/entrez_gene_id/-1"/>
		</rdf:Description>
	</patient>
	<source xmlns="http://compbio.uchsc.edu/">c-nucleus</source>
</rdf:Description>
<rdf:Description rdf:about="http://compbio.uchsc.edu/transport-relation/192460-a%5B1149..1383%5D">
	<rdf:type rdf:resource="http://compbio.uchsc.edu/TransportRelation"/>
	<label xmlns="http://www.w3.org/2000/01/rdf-schema#">192460-a[1149..1383]</label>
	<pubmed_id xmlns="http://compbio.uchsc.edu/">192460-a</pubmed_id>
	<sentence_span xmlns="http://compbio.uchsc.edu/">[1149..1383]</sentence_span>
	<patient xmlns="http://compbio.uchsc.edu/">
		<rdf:Description>
			<coveredText xmlns="http://compbio.uchsc.edu/">dexamethasone-receptor complex</coveredText>
			<entrez_gene_id rdf:resource="http://compbio.uchsc.edu/entrez_gene_id/-1"/>
		</rdf:Description>
	</patient>
	<destination xmlns="http://compbio.uchsc.edu/">c-cytoplasm</destination>
</rdf:Description>
<rdf:Description rdf:about="http://compbio.uchsc.edu/transport-relation/856572-a%5B1452..2058%5D">
	<rdf:type rdf:resource="http://compbio.uchsc.edu/TransportRelation"/>
	<label xmlns="http://www.w3.org/2000/01/rdf-schema#">856572-a[1452..2058]</label>
	<pubmed_id xmlns="http://compbio.uchsc.edu/">856572-a</pubmed_id>
	<sentence_span xmlns="http://compbio.uchsc.edu/">[1452..2058]</sentence_span>
	<patient xmlns="http://compbio.uchsc.edu/">
		<rdf:Description>
			<coveredText xmlns="http://compbio.uchsc.edu/">nuclear 28-S RNA</coveredText>
			<entrez_gene_id rdf:resource="http://compbio.uchsc.edu/entrez_gene_id/-1"/>
		</rdf:Description>
	</patient>
	<destination xmlns="http://compbio.uchsc.edu/">c-cytoplasm</destination>
</rdf:Description>
<rdf:Description rdf:about="http://compbio.uchsc.edu/transport-relation/856587-a%5B1848..1940%5D">
	<rdf:type rdf:resource="http://compbio.uchsc.edu/TransportRelation"/>
	<label xmlns="http://www.w3.org/2000/01/rdf-schema#">856587-a[1848..1940]</label>
	<pubmed_id xmlns="http://compbio.uchsc.edu/">856587-a</pubmed_id>
	<sentence_span xmlns="http://compbio.uchsc.edu/">[1848..1940]</sentence_span>
	<agent xmlns="http://compbio.uchsc.edu/">
		<rdf:Description>
			<coveredText xmlns="http://compbio.uchsc.edu/">enzymes</coveredText>
			<entrez_gene_id rdf:resource="http://compbio.uchsc.edu/entrez_gene_id/-1"/>
		</rdf:Description>
	</agent>
	<patient xmlns="http://compbio.uchsc.edu/">
		<rdf:Description>
			<coveredText xmlns="http://compbio.uchsc.edu/">Monoparticles beta</coveredText>
			<entrez_gene_id rdf:resource="http://compbio.uchsc.edu/entrez_gene_id/-1"/>
		</rdf:Description>
	</patient>
</rdf:Description>
<rdf:Description rdf:about="http://compbio.uchsc.edu/transport-relation/853060-a%5B99..338%5D">
	<rdf:type rdf:resource="http://compbio.uchsc.edu/TransportRelation"/>
	<label xmlns="http://www.w3.org/2000/01/rdf-schema#">853060-a[99..338]</label>
	<pubmed_id xmlns="http://compbio.uchsc.edu/">853060-a</pubmed_id>
	<sentence_span xmlns="http://compbio.uchsc.edu/">[99..338]</sentence_span>
	<agent xmlns="http://compbio.uchsc.edu/">
		<rdf:Description>
			<coveredText xmlns="http://compbio.uchsc.edu/">Sarkosyl/pronase</coveredText>
			<entrez_gene_id rdf:resource="http://compbio.uchsc.edu/entrez_gene_id/-1"/>
		</rdf:Description>
	</agent>
	<patient xmlns="http://compbio.uchsc.edu/">
		<rdf:Description>
			<coveredText xmlns="http://compbio.uchsc.edu/">heavy polysome region (1,000-2,000S)</coveredText>
			<entrez_gene_id rdf:resource="http://compbio.uchsc.edu/entrez_gene_id/-1"/>
		</rdf:Description>
	</patient>
</rdf:Description>
<rdf:Description rdf:about="http://compbio.uchsc.edu/transport-relation/192739-a%5B0..199%5D">
	<rdf:type rdf:resource="http://compbio.uchsc.edu/TransportRelation"/>
	<label xmlns="http://www.w3.org/2000/01/rdf-schema#">192739-a[0..199]</label>
	<pubmed_id xmlns="http://compbio.uchsc.edu/">192739-a</pubmed_id>
	<sentence_span xmlns="http://compbio.uchsc.edu/">[0..199]</sentence_span>
	<agent xmlns="http://compbio.uchsc.edu/">
		<rdf:Description>
			<coveredText xmlns="http://compbio.uchsc.edu/">trypsin</coveredText>
			<entrez_gene_id rdf:resource="http://compbio.uchsc.edu/entrez_gene_id/-1"/>
		</rdf:Description>
	</agent>
	<patient xmlns="http://compbio.uchsc.edu/">
		<rdf:Description>
			<coveredText xmlns="http://compbio.uchsc.edu/">GAG's</coveredText>
			<entrez_gene_id rdf:resource="http://compbio.uchsc.edu/entrez_gene_id/-1"/>
		</rdf:Description>
	</patient>
</rdf:Description>
<rdf:Description rdf:about="http://compbio.uchsc.edu/transport-relation/266076-a%5B794..878%5D">
	<rdf:type rdf:resource="http://compbio.uchsc.edu/TransportRelation"/>
	<label xmlns="http://www.w3.org/2000/01/rdf-schema#">266076-a[794..878]</label>
	<pubmed_id xmlns="http://compbio.uchsc.edu/">266076-a</pubmed_id>
	<sentence_span xmlns="http://compbio.uchsc.edu/">[794..878]</sentence_span>
	<patient xmlns="http://compbio.uchsc.edu/">
		<rdf:Description>
			<coveredText xmlns="http://compbio.uchsc.edu/">lysosomal enzymes</coveredText>
			<entrez_gene_id rdf:resource="http://compbio.uchsc.edu/entrez_gene_id/-1"/>
		</rdf:Description>
	</patient>
	<destination xmlns="http://compbio.uchsc.edu/">c-extracellular-space</destination>
</rdf:Description>
<rdf:Description rdf:about="http://compbio.uchsc.edu/transport-relation/323487-t%5B0..124%5D">
	<rdf:type rdf:resource="http://compbio.uchsc.edu/TransportRelation"/>
	<label xmlns="http://www.w3.org/2000/01/rdf-schema#">323487-t[0..124]</label>
	<pubmed_id xmlns="http://compbio.uchsc.edu/">323487-t</pubmed_id>
	<sentence_span xmlns="http://compbio.uchsc.edu/">[0..124]</sentence_span>
	<agent xmlns="http://compbio.uchsc.edu/">
		<rdf:Description>
			<coveredText xmlns="http://compbio.uchsc.edu/">phage-associated lysin</coveredText>
			<entrez_gene_id rdf:resource="http://compbio.uchsc.edu/entrez_gene_id/-1"/>
		</rdf:Description>
	</agent>
	<patient xmlns="http://compbio.uchsc.edu/">
		<rdf:Description>
			<coveredText xmlns="http://compbio.uchsc.edu/">M protein</coveredText>
			<entrez_gene_id rdf:resource="http://compbio.uchsc.edu/entrez_gene_id/-1"/>
		</rdf:Description>
	</patient>
</rdf:Description>
<rdf:Description rdf:about="http://compbio.uchsc.edu/transport-relation/860087-a%5B505..772%5D">
	<rdf:type rdf:resource="http://compbio.uchsc.edu/TransportRelation"/>
	<label xmlns="http://www.w3.org/2000/01/rdf-schema#">860087-a[505..772]</label>
	<pubmed_id xmlns="http://compbio.uchsc.edu/">860087-a</pubmed_id>
	<sentence_span xmlns="http://compbio.uchsc.edu/">[505..772]</sentence_span>
	<patient xmlns="http://compbio.uchsc.edu/">
		<rdf:Description>
			<coveredText xmlns="http://compbio.uchsc.edu/">acyl transferase</coveredText>
			<entrez_gene_id rdf:resource="http://compbio.uchsc.edu/entrez_gene_id/-1"/>
		</rdf:Description>
	</patient>
	<destination xmlns="http://compbio.uchsc.edu/">c-membrane</destination>
</rdf:Description>
<rdf:Description rdf:about="http://compbio.uchsc.edu/transport-relation/67747-a%5B540..690%5D">
	<rdf:type rdf:resource="http://compbio.uchsc.edu/TransportRelation"/>
	<label xmlns="http://www.w3.org/2000/01/rdf-schema#">67747-a[540..690]</label>
	<pubmed_id xmlns="http://compbio.uchsc.edu/">67747-a</pubmed_id>
	<sentence_span xmlns="http://compbio.uchsc.edu/">[540..690]</sentence_span>
	<patient xmlns="http://compbio.uchsc.edu/">
		<rdf:Description>
			<coveredText xmlns="http://compbio.uchsc.edu/">Alcian blue 8GS sometimes</coveredText>
			<entrez_gene_id rdf:resource="http://compbio.uchsc.edu/entrez_gene_id/-1"/>
		</rdf:Description>
	</patient>
	<destination xmlns="http://compbio.uchsc.edu/">c-mitochondrion</destination>
</rdf:Description>
<rdf:Description rdf:about="http://compbio.uchsc.edu/transport-relation/861198-a%5B0..243%5D">
	<rdf:type rdf:resource="http://compbio.uchsc.edu/TransportRelation"/>
	<label xmlns="http://www.w3.org/2000/01/rdf-schema#">861198-a[0..243]</label>
	<pubmed_id xmlns="http://compbio.uchsc.edu/">861198-a</pubmed_id>
	<sentence_span xmlns="http://compbio.uchsc.edu/">[0..243]</sentence_span>
	<patient xmlns="http://compbio.uchsc.edu/">
		<rdf:Description>
			<coveredText xmlns="http://compbio.uchsc.edu/">N'-tetra-n-propyl amide</coveredText>
			<entrez_gene_id rdf:resource="http://compbio.uchsc.edu/entrez_gene_id/-1"/>
		</rdf:Description>
	</patient>
	<source xmlns="http://compbio.uchsc.edu/">c-cytoplasmic-vesicle</source>
</rdf:Description>
<rdf:Description rdf:about="http://compbio.uchsc.edu/transport-relation/861207-a%5B451..810%5D">
	<rdf:type rdf:resource="http://compbio.uchsc.edu/TransportRelation"/>
	<label xmlns="http://www.w3.org/2000/01/rdf-schema#">861207-a[451..810]</label>
	<pubmed_id xmlns="http://compbio.uchsc.edu/">861207-a</pubmed_id>
	<sentence_span xmlns="http://compbio.uchsc.edu/">[451..810]</sentence_span>
	<patient xmlns="http://compbio.uchsc.edu/">
		<rdf:Description>
			<coveredText xmlns="http://compbio.uchsc.edu/">60S subunits</coveredText>
			<entrez_gene_id rdf:resource="http://compbio.uchsc.edu/entrez_gene_id/-1"/>
		</rdf:Description>
	</patient>
	<source xmlns="http://compbio.uchsc.edu/">c-cellular-component</source>
</rdf:Description>
<rdf:Description rdf:about="http://compbio.uchsc.edu/transport-relation/861224-a%5B0..174%5D">
	<rdf:type rdf:resource="http://compbio.uchsc.edu/TransportRelation"/>
	<label xmlns="http://www.w3.org/2000/01/rdf-schema#">861224-a[0..174]</label>
	<pubmed_id xmlns="http://compbio.uchsc.edu/">861224-a</pubmed_id>
	<sentence_span xmlns="http://compbio.uchsc.edu/">[0..174]</sentence_span>
	<patient xmlns="http://compbio.uchsc.edu/">
		<rdf:Description>
			<coveredText xmlns="http://compbio.uchsc.edu/">membrane penicillinase of Bacillus licheniformis 749/C</coveredText>
			<entrez_gene_id rdf:resource="http://compbio.uchsc.edu/entrez_gene_id/-1"/>
		</rdf:Description>
	</patient>
	<destination xmlns="http://compbio.uchsc.edu/">c-cytoplasmic-vesicle</destination>
</rdf:Description>
<rdf:Description rdf:about="http://compbio.uchsc.edu/transport-relation/301076-t%5B0..90%5D">
	<rdf:type rdf:resource="http://compbio.uchsc.edu/TransportRelation"/>
	<label xmlns="http://www.w3.org/2000/01/rdf-schema#">301076-t[0..90]</label>
	<pubmed_id xmlns="http://compbio.uchsc.edu/">301076-t</pubmed_id>
	<sentence_span xmlns="http://compbio.uchsc.edu/">[0..90]</sentence_span>
	<patient xmlns="http://compbio.uchsc.edu/">
		<rdf:Description>
			<coveredText xmlns="http://compbio.uchsc.edu/">peroxidase</coveredText>
			<entrez_gene_id rdf:resource="http://compbio.uchsc.edu/entrez_gene_id/-1"/>
		</rdf:Description>
	</patient>
	<destination xmlns="http://compbio.uchsc.edu/">c-extracellular-space</destination>
</rdf:Description>
<rdf:Description rdf:about="http://compbio.uchsc.edu/transport-relation/405217-a%5B1022..1160%5D">
	<rdf:type rdf:resource="http://compbio.uchsc.edu/TransportRelation"/>
	<label xmlns="http://www.w3.org/2000/01/rdf-schema#">405217-a[1022..1160]</label>
	<pubmed_id xmlns="http://compbio.uchsc.edu/">405217-a</pubmed_id>
	<sentence_span xmlns="http://compbio.uchsc.edu/">[1022..1160]</sentence_span>
	<patient xmlns="http://compbio.uchsc.edu/">
		<rdf:Description>
			<coveredText xmlns="http://compbio.uchsc.edu/">18-S pre-rRNA</coveredText>
			<entrez_gene_id rdf:resource="http://compbio.uchsc.edu/entrez_gene_id/-1"/>
		</rdf:Description>
	</patient>
	<destination xmlns="http://compbio.uchsc.edu/">c-cytoplasm</destination>
</rdf:Description>
<rdf:Description rdf:about="http://compbio.uchsc.edu/transport-relation/863377-t%5B0..70%5D">
	<rdf:type rdf:resource="http://compbio.uchsc.edu/TransportRelation"/>
	<label xmlns="http://www.w3.org/2000/01/rdf-schema#">863377-t[0..70]</label>
	<pubmed_id xmlns="http://compbio.uchsc.edu/">863377-t</pubmed_id>
	<sentence_span xmlns="http://compbio.uchsc.edu/">[0..70]</sentence_span>
	<agent xmlns="http://compbio.uchsc.edu/">
		<rdf:Description>
			<coveredText xmlns="http://compbio.uchsc.edu/">somatostatin</coveredText>
			<entrez_gene_id rdf:resource="http://compbio.uchsc.edu/entrez_gene_id/-1"/>
		</rdf:Description>
	</agent>
	<patient xmlns="http://compbio.uchsc.edu/">
		<rdf:Description>
			<coveredText xmlns="http://compbio.uchsc.edu/">gastrin</coveredText>
			<entrez_gene_id rdf:resource="http://compbio.uchsc.edu/entrez_gene_id/-1"/>
		</rdf:Description>
	</patient>
</rdf:Description>
<rdf:Description rdf:about="http://compbio.uchsc.edu/transport-relation/17006-t%5B0..81%5D">
	<rdf:type rdf:resource="http://compbio.uchsc.edu/TransportRelation"/>
	<label xmlns="http://www.w3.org/2000/01/rdf-schema#">17006-t[0..81]</label>
	<pubmed_id xmlns="http://compbio.uchsc.edu/">17006-t</pubmed_id>
	<sentence_span xmlns="http://compbio.uchsc.edu/">[0..81]</sentence_span>
	<patient xmlns="http://compbio.uchsc.edu/">
		<rdf:Description>
			<coveredText xmlns="http://compbio.uchsc.edu/">1-anilino-8</coveredText>
			<entrez_gene_id rdf:resource="http://compbio.uchsc.edu/entrez_gene_id/-1"/>
		</rdf:Description>
	</patient>
	<destination xmlns="http://compbio.uchsc.edu/">c-cytoplasmic-vesicle</destination>
</rdf:Description>
<rdf:Description rdf:about="http://compbio.uchsc.edu/transport-relation/864694-a%5B1479..1855%5D">
	<rdf:type rdf:resource="http://compbio.uchsc.edu/TransportRelation"/>
	<label xmlns="http://www.w3.org/2000/01/rdf-schema#">864694-a[1479..1855]</label>
	<pubmed_id xmlns="http://compbio.uchsc.edu/">864694-a</pubmed_id>
	<sentence_span xmlns="http://compbio.uchsc.edu/">[1479..1855]</sentence_span>
	<patient xmlns="http://compbio.uchsc.edu/">
		<rdf:Description>
			<coveredText xmlns="http://compbio.uchsc.edu/">Na</coveredText>
			<entrez_gene_id rdf:resource="http://compbio.uchsc.edu/entrez_gene_id/-1"/>
		</rdf:Description>
	</patient>
	<destination xmlns="http://compbio.uchsc.edu/">c-cellular-component</destination>
</rdf:Description>
<rdf:Description rdf:about="http://compbio.uchsc.edu/transport-relation/17116-a%5B1377..1637%5D">
	<rdf:type rdf:resource="http://compbio.uchsc.edu/TransportRelation"/>
	<label xmlns="http://www.w3.org/2000/01/rdf-schema#">17116-a[1377..1637]</label>
	<pubmed_id xmlns="http://compbio.uchsc.edu/">17116-a</pubmed_id>
	<sentence_span xmlns="http://compbio.uchsc.edu/">[1377..1637]</sentence_span>
	<patient xmlns="http://compbio.uchsc.edu/">
		<rdf:Description>
			<coveredText xmlns="http://compbio.uchsc.edu/">ATPase</coveredText>
			<entrez_gene_id rdf:resource="http://compbio.uchsc.edu/entrez_gene_id/-1"/>
		</rdf:Description>
	</patient>
	<destination xmlns="http://compbio.uchsc.edu/">c-membrane</destination>
</rdf:Description>
<rdf:Description rdf:about="http://compbio.uchsc.edu/transport-relation/866987-t%5B0..109%5D">
	<rdf:type rdf:resource="http://compbio.uchsc.edu/TransportRelation"/>
	<label xmlns="http://www.w3.org/2000/01/rdf-schema#">866987-t[0..109]</label>
	<pubmed_id xmlns="http://compbio.uchsc.edu/">866987-t</pubmed_id>
	<sentence_span xmlns="http://compbio.uchsc.edu/">[0..109]</sentence_span>
	<agent xmlns="http://compbio.uchsc.edu/">
		<rdf:Description>
			<coveredText xmlns="http://compbio.uchsc.edu/">somatostatin</coveredText>
			<entrez_gene_id rdf:resource="http://compbio.uchsc.edu/entrez_gene_id/-1"/>
		</rdf:Description>
	</agent>
	<patient xmlns="http://compbio.uchsc.edu/">
		<rdf:Description>
			<coveredText xmlns="http://compbio.uchsc.edu/">gastrin</coveredText>
			<entrez_gene_id rdf:resource="http://compbio.uchsc.edu/entrez_gene_id/-1"/>
		</rdf:Description>
	</patient>
</rdf:Description>
<rdf:Description rdf:about="http://compbio.uchsc.edu/transport-relation/326387-a%5B207..435%5D">
	<rdf:type rdf:resource="http://compbio.uchsc.edu/TransportRelation"/>
	<label xmlns="http://www.w3.org/2000/01/rdf-schema#">326387-a[207..435]</label>
	<pubmed_id xmlns="http://compbio.uchsc.edu/">326387-a</pubmed_id>
	<sentence_span xmlns="http://compbio.uchsc.edu/">[207..435]</sentence_span>
	<patient xmlns="http://compbio.uchsc.edu/">
		<rdf:Description>
			<coveredText xmlns="http://compbio.uchsc.edu/">antiestrogen complex</coveredText>
			<entrez_gene_id rdf:resource="http://compbio.uchsc.edu/entrez_gene_id/-1"/>
		</rdf:Description>
	</patient>
	<destination xmlns="http://compbio.uchsc.edu/">c-nucleus</destination>
</rdf:Description>
<rdf:Description rdf:about="http://compbio.uchsc.edu/transport-relation/194684-t%5B0..88%5D">
	<rdf:type rdf:resource="http://compbio.uchsc.edu/TransportRelation"/>
	<label xmlns="http://www.w3.org/2000/01/rdf-schema#">194684-t[0..88]</label>
	<pubmed_id xmlns="http://compbio.uchsc.edu/">194684-t</pubmed_id>
	<sentence_span xmlns="http://compbio.uchsc.edu/">[0..88]</sentence_span>
	<agent xmlns="http://compbio.uchsc.edu/">
		<rdf:Description>
			<coveredText xmlns="http://compbio.uchsc.edu/">MtT-F4</coveredText>
			<entrez_gene_id rdf:resource="http://compbio.uchsc.edu/entrez_gene_id/-1"/>
		</rdf:Description>
	</agent>
	<patient xmlns="http://compbio.uchsc.edu/">
		<rdf:Description>
			<coveredText xmlns="http://compbio.uchsc.edu/">somatostatin on growth hormone</coveredText>
			<entrez_gene_id rdf:resource="http://compbio.uchsc.edu/entrez_gene_id/-1"/>
		</rdf:Description>
	</patient>
</rdf:Description>
<rdf:Description rdf:about="http://compbio.uchsc.edu/transport-relation/872825-t%5B0..117%5D">
	<rdf:type rdf:resource="http://compbio.uchsc.edu/TransportRelation"/>
	<label xmlns="http://www.w3.org/2000/01/rdf-schema#">872825-t[0..117]</label>
	<pubmed_id xmlns="http://compbio.uchsc.edu/">872825-t</pubmed_id>
	<sentence_span xmlns="http://compbio.uchsc.edu/">[0..117]</sentence_span>
	<agent xmlns="http://compbio.uchsc.edu/">
		<rdf:Description>
			<coveredText xmlns="http://compbio.uchsc.edu/">gamma-aminobutyric acid (GABA) and gamma-amino-beta-hydroxybutyric acid (GABOB)</coveredText>
			<entrez_gene_id rdf:resource="http://compbio.uchsc.edu/entrez_gene_id/-1"/>
		</rdf:Description>
	</agent>
	<patient xmlns="http://compbio.uchsc.edu/">
		<rdf:Description>
			<coveredText xmlns="http://compbio.uchsc.edu/">Growth hormone</coveredText>
			<entrez_gene_id rdf:resource="http://compbio.uchsc.edu/entrez_gene_id/-1"/>
		</rdf:Description>
	</patient>
</rdf:Description>
<rdf:Description rdf:about="http://compbio.uchsc.edu/transport-relation/873987-a%5B0..230%5D">
	<rdf:type rdf:resource="http://compbio.uchsc.edu/TransportRelation"/>
	<label xmlns="http://www.w3.org/2000/01/rdf-schema#">873987-a[0..230]</label>
	<pubmed_id xmlns="http://compbio.uchsc.edu/">873987-a</pubmed_id>
	<sentence_span xmlns="http://compbio.uchsc.edu/">[0..230]</sentence_span>
	<patient xmlns="http://compbio.uchsc.edu/">
		<rdf:Description>
			<coveredText xmlns="http://compbio.uchsc.edu/">glycoproteins pulse-labeled</coveredText>
			<entrez_gene_id rdf:resource="http://compbio.uchsc.edu/entrez_gene_id/-1"/>
		</rdf:Description>
	</patient>
	<destination xmlns="http://compbio.uchsc.edu/">c-cellular-component</destination>
</rdf:Description>
<rdf:Description rdf:about="http://compbio.uchsc.edu/transport-relation/874418-t%5B0..124%5D">
	<rdf:type rdf:resource="http://compbio.uchsc.edu/TransportRelation"/>
	<label xmlns="http://www.w3.org/2000/01/rdf-schema#">874418-t[0..124]</label>
	<pubmed_id xmlns="http://compbio.uchsc.edu/">874418-t</pubmed_id>
	<sentence_span xmlns="http://compbio.uchsc.edu/">[0..124]</sentence_span>
	<agent xmlns="http://compbio.uchsc.edu/">
		<rdf:Description>
			<coveredText xmlns="http://compbio.uchsc.edu/">prolactin</coveredText>
			<entrez_gene_id rdf:resource="http://compbio.uchsc.edu/entrez_gene_id/-1"/>
		</rdf:Description>
	</agent>
	<patient xmlns="http://compbio.uchsc.edu/">
		<rdf:Description>
			<coveredText xmlns="http://compbio.uchsc.edu/">pituitary luteinizing hormone</coveredText>
			<entrez_gene_id rdf:resource="http://compbio.uchsc.edu/entrez_gene_id/-1"/>
		</rdf:Description>
	</patient>
</rdf:Description>
<rdf:Description rdf:about="http://compbio.uchsc.edu/transport-relation/195003-a%5B443..757%5D">
	<rdf:type rdf:resource="http://compbio.uchsc.edu/TransportRelation"/>
	<label xmlns="http://www.w3.org/2000/01/rdf-schema#">195003-a[443..757]</label>
	<pubmed_id xmlns="http://compbio.uchsc.edu/">195003-a</pubmed_id>
	<sentence_span xmlns="http://compbio.uchsc.edu/">[443..757]</sentence_span>
	<patient xmlns="http://compbio.uchsc.edu/">
		<rdf:Description>
			<coveredText xmlns="http://compbio.uchsc.edu/">lysosomal enzymes</coveredText>
			<entrez_gene_id rdf:resource="http://compbio.uchsc.edu/entrez_gene_id/-1"/>
		</rdf:Description>
	</patient>
	<destination xmlns="http://compbio.uchsc.edu/">c-extracellular-space</destination>
</rdf:Description>
<rdf:Description rdf:about="http://compbio.uchsc.edu/transport-relation/559890-a%5B0..372%5D">
	<rdf:type rdf:resource="http://compbio.uchsc.edu/TransportRelation"/>
	<label xmlns="http://www.w3.org/2000/01/rdf-schema#">559890-a[0..372]</label>
	<pubmed_id xmlns="http://compbio.uchsc.edu/">559890-a</pubmed_id>
	<sentence_span xmlns="http://compbio.uchsc.edu/">[0..372]</sentence_span>
	<patient xmlns="http://compbio.uchsc.edu/">
		<rdf:Description>
			<coveredText xmlns="http://compbio.uchsc.edu/">ribosomal RNA</coveredText>
			<entrez_gene_id rdf:resource="http://compbio.uchsc.edu/entrez_gene_id/-1"/>
		</rdf:Description>
	</patient>
	<destination xmlns="http://compbio.uchsc.edu/">c-cytoplasm</destination>
</rdf:Description>
<rdf:Description rdf:about="http://compbio.uchsc.edu/transport-relation/196059-a%5B612..750%5D">
	<rdf:type rdf:resource="http://compbio.uchsc.edu/TransportRelation"/>
	<label xmlns="http://www.w3.org/2000/01/rdf-schema#">196059-a[612..750]</label>
	<pubmed_id xmlns="http://compbio.uchsc.edu/">196059-a</pubmed_id>
	<sentence_span xmlns="http://compbio.uchsc.edu/">[612..750]</sentence_span>
	<patient xmlns="http://compbio.uchsc.edu/">
		<rdf:Description>
			<coveredText xmlns="http://compbio.uchsc.edu/">acid phosphatase</coveredText>
			<entrez_gene_id rdf:resource="http://compbio.uchsc.edu/entrez_gene_id/-1"/>
		</rdf:Description>
	</patient>
	<source xmlns="http://compbio.uchsc.edu/">c-lysosome</source>
</rdf:Description>
<rdf:Description rdf:about="http://compbio.uchsc.edu/transport-relation/328999-a%5B450..594%5D">
	<rdf:type rdf:resource="http://compbio.uchsc.edu/TransportRelation"/>
	<label xmlns="http://www.w3.org/2000/01/rdf-schema#">328999-a[450..594]</label>
	<pubmed_id xmlns="http://compbio.uchsc.edu/">328999-a</pubmed_id>
	<sentence_span xmlns="http://compbio.uchsc.edu/">[450..594]</sentence_span>
	<patient xmlns="http://compbio.uchsc.edu/">
		<rdf:Description>
			<coveredText xmlns="http://compbio.uchsc.edu/">nucleolar ribonucleoproteins</coveredText>
			<entrez_gene_id rdf:resource="http://compbio.uchsc.edu/entrez_gene_id/-1"/>
		</rdf:Description>
	</patient>
	<destination xmlns="http://compbio.uchsc.edu/">c-cytoplasm</destination>
</rdf:Description>
<rdf:Description rdf:about="http://compbio.uchsc.edu/transport-relation/69783-t%5B0..67%5D">
	<rdf:type rdf:resource="http://compbio.uchsc.edu/TransportRelation"/>
	<label xmlns="http://www.w3.org/2000/01/rdf-schema#">69783-t[0..67]</label>
	<pubmed_id xmlns="http://compbio.uchsc.edu/">69783-t</pubmed_id>
	<sentence_span xmlns="http://compbio.uchsc.edu/">[0..67]</sentence_span>
	<agent xmlns="http://compbio.uchsc.edu/">
		<rdf:Description>
			<coveredText xmlns="http://compbio.uchsc.edu/">somatostatin</coveredText>
			<entrez_gene_id rdf:resource="http://compbio.uchsc.edu/entrez_gene_id/-1"/>
		</rdf:Description>
	</agent>
	<patient xmlns="http://compbio.uchsc.edu/">
		<rdf:Description>
			<coveredText xmlns="http://compbio.uchsc.edu/">pancreozymin</coveredText>
			<entrez_gene_id rdf:resource="http://compbio.uchsc.edu/entrez_gene_id/-1"/>
		</rdf:Description>
	</patient>
</rdf:Description>
<rdf:Description rdf:about="http://compbio.uchsc.edu/transport-relation/69783-t%5B0..67%5D-2">
	<rdf:type rdf:resource="http://compbio.uchsc.edu/TransportRelation"/>
	<label xmlns="http://www.w3.org/2000/01/rdf-schema#">69783-t[0..67]-2</label>
	<pubmed_id xmlns="http://compbio.uchsc.edu/">69783-t</pubmed_id>
	<sentence_span xmlns="http://compbio.uchsc.edu/">[0..67]</sentence_span>
	<agent xmlns="http://compbio.uchsc.edu/">
		<rdf:Description>
			<coveredText xmlns="http://compbio.uchsc.edu/">somatostatin</coveredText>
			<entrez_gene_id rdf:resource="http://compbio.uchsc.edu/entrez_gene_id/-1"/>
		</rdf:Description>
	</agent>
	<patient xmlns="http://compbio.uchsc.edu/">
		<rdf:Description>
			<coveredText xmlns="http://compbio.uchsc.edu/">cholecystokinin-</coveredText>
			<entrez_gene_id rdf:resource="http://compbio.uchsc.edu/entrez_gene_id/-1"/>
		</rdf:Description>
	</patient>
</rdf:Description>
<rdf:Description rdf:about="http://compbio.uchsc.edu/transport-relation/888960-t%5B0..82%5D">
	<rdf:type rdf:resource="http://compbio.uchsc.edu/TransportRelation"/>
	<label xmlns="http://www.w3.org/2000/01/rdf-schema#">888960-t[0..82]</label>
	<pubmed_id xmlns="http://compbio.uchsc.edu/">888960-t</pubmed_id>
	<sentence_span xmlns="http://compbio.uchsc.edu/">[0..82]</sentence_span>
	<agent xmlns="http://compbio.uchsc.edu/">
		<rdf:Description>
			<coveredText xmlns="http://compbio.uchsc.edu/">ventricular receptors</coveredText>
			<entrez_gene_id rdf:resource="http://compbio.uchsc.edu/entrez_gene_id/-1"/>
		</rdf:Description>
	</agent>
	<patient xmlns="http://compbio.uchsc.edu/">
		<rdf:Description>
			<coveredText xmlns="http://compbio.uchsc.edu/">renin</coveredText>
			<entrez_gene_id rdf:resource="http://compbio.uchsc.edu/entrez_gene_id/-1"/>
		</rdf:Description>
	</patient>
</rdf:Description>
<rdf:Description rdf:about="http://compbio.uchsc.edu/transport-relation/330151-a%5B503..669%5D">
	<rdf:type rdf:resource="http://compbio.uchsc.edu/TransportRelation"/>
	<label xmlns="http://www.w3.org/2000/01/rdf-schema#">330151-a[503..669]</label>
	<pubmed_id xmlns="http://compbio.uchsc.edu/">330151-a</pubmed_id>
	<sentence_span xmlns="http://compbio.uchsc.edu/">[503..669]</sentence_span>
	<agent xmlns="http://compbio.uchsc.edu/">
		<rdf:Description>
			<coveredText xmlns="http://compbio.uchsc.edu/">D2O</coveredText>
			<entrez_gene_id rdf:resource="http://compbio.uchsc.edu/entrez_gene_id/-1"/>
		</rdf:Description>
	</agent>
	<patient xmlns="http://compbio.uchsc.edu/">
		<rdf:Description>
			<coveredText xmlns="http://compbio.uchsc.edu/">insulin</coveredText>
			<entrez_gene_id rdf:resource="http://compbio.uchsc.edu/entrez_gene_id/-1"/>
		</rdf:Description>
	</patient>
</rdf:Description>
<rdf:Description rdf:about="http://compbio.uchsc.edu/transport-relation/330151-a%5B670..827%5D">
	<rdf:type rdf:resource="http://compbio.uchsc.edu/TransportRelation"/>
	<label xmlns="http://www.w3.org/2000/01/rdf-schema#">330151-a[670..827]</label>
	<pubmed_id xmlns="http://compbio.uchsc.edu/">330151-a</pubmed_id>
	<sentence_span xmlns="http://compbio.uchsc.edu/">[670..827]</sentence_span>
	<agent xmlns="http://compbio.uchsc.edu/">
		<rdf:Description>
			<coveredText xmlns="http://compbio.uchsc.edu/">D2O</coveredText>
			<entrez_gene_id rdf:resource="http://compbio.uchsc.edu/entrez_gene_id/-1"/>
		</rdf:Description>
	</agent>
	<patient xmlns="http://compbio.uchsc.edu/">
		<rdf:Description>
			<coveredText xmlns="http://compbio.uchsc.edu/">insulin</coveredText>
			<entrez_gene_id rdf:resource="http://compbio.uchsc.edu/entrez_gene_id/-1"/>
		</rdf:Description>
	</patient>
</rdf:Description>
<rdf:Description rdf:about="http://compbio.uchsc.edu/transport-relation/19330-t%5B0..128%5D">
	<rdf:type rdf:resource="http://compbio.uchsc.edu/TransportRelation"/>
	<label xmlns="http://www.w3.org/2000/01/rdf-schema#">19330-t[0..128]</label>
	<pubmed_id xmlns="http://compbio.uchsc.edu/">19330-t</pubmed_id>
	<sentence_span xmlns="http://compbio.uchsc.edu/">[0..128]</sentence_span>
	<agent xmlns="http://compbio.uchsc.edu/">
		<rdf:Description>
			<coveredText xmlns="http://compbio.uchsc.edu/">exogenous insulin</coveredText>
			<entrez_gene_id rdf:resource="http://compbio.uchsc.edu/entrez_gene_id/-1"/>
		</rdf:Description>
	</agent>
	<patient xmlns="http://compbio.uchsc.edu/">
		<rdf:Description>
			<coveredText xmlns="http://compbio.uchsc.edu/">insulin</coveredText>
			<entrez_gene_id rdf:resource="http://compbio.uchsc.edu/entrez_gene_id/-1"/>
		</rdf:Description>
	</patient>
</rdf:Description>
<rdf:Description rdf:about="http://compbio.uchsc.edu/transport-relation/19330-a%5B0..211%5D">
	<rdf:type rdf:resource="http://compbio.uchsc.edu/TransportRelation"/>
	<label xmlns="http://www.w3.org/2000/01/rdf-schema#">19330-a[0..211]</label>
	<pubmed_id xmlns="http://compbio.uchsc.edu/">19330-a</pubmed_id>
	<sentence_span xmlns="http://compbio.uchsc.edu/">[0..211]</sentence_span>
	<agent xmlns="http://compbio.uchsc.edu/">
		<rdf:Description>
			<coveredText xmlns="http://compbio.uchsc.edu/">exogenous insulin</coveredText>
			<entrez_gene_id rdf:resource="http://compbio.uchsc.edu/entrez_gene_id/-1"/>
		</rdf:Description>
	</agent>
	<patient xmlns="http://compbio.uchsc.edu/">
		<rdf:Description>
			<coveredText xmlns="http://compbio.uchsc.edu/">glucose-stimulated insulin</coveredText>
			<entrez_gene_id rdf:resource="http://compbio.uchsc.edu/entrez_gene_id/-1"/>
		</rdf:Description>
	</patient>
</rdf:Description>
<rdf:Description rdf:about="http://compbio.uchsc.edu/transport-relation/561033-a%5B999..1236%5D">
	<rdf:type rdf:resource="http://compbio.uchsc.edu/TransportRelation"/>
	<label xmlns="http://www.w3.org/2000/01/rdf-schema#">561033-a[999..1236]</label>
	<pubmed_id xmlns="http://compbio.uchsc.edu/">561033-a</pubmed_id>
	<sentence_span xmlns="http://compbio.uchsc.edu/">[999..1236]</sentence_span>
	<patient xmlns="http://compbio.uchsc.edu/">
		<rdf:Description>
			<coveredText xmlns="http://compbio.uchsc.edu/">lysozyme</coveredText>
			<entrez_gene_id rdf:resource="http://compbio.uchsc.edu/entrez_gene_id/-1"/>
		</rdf:Description>
	</patient>
	<destination xmlns="http://compbio.uchsc.edu/">c-extracellular-space</destination>
</rdf:Description>
<rdf:Description rdf:about="http://compbio.uchsc.edu/transport-relation/897208-a%5B594..829%5D">
	<rdf:type rdf:resource="http://compbio.uchsc.edu/TransportRelation"/>
	<label xmlns="http://www.w3.org/2000/01/rdf-schema#">897208-a[594..829]</label>
	<pubmed_id xmlns="http://compbio.uchsc.edu/">897208-a</pubmed_id>
	<sentence_span xmlns="http://compbio.uchsc.edu/">[594..829]</sentence_span>
	<patient xmlns="http://compbio.uchsc.edu/">
		<rdf:Description>
			<coveredText xmlns="http://compbio.uchsc.edu/">vasopressin</coveredText>
			<entrez_gene_id rdf:resource="http://compbio.uchsc.edu/entrez_gene_id/-1"/>
		</rdf:Description>
	</patient>
	<source xmlns="http://compbio.uchsc.edu/">c-extracellular-space</source>
</rdf:Description>
<rdf:Description rdf:about="http://compbio.uchsc.edu/transport-relation/197589-t%5B0..113%5D">
	<rdf:type rdf:resource="http://compbio.uchsc.edu/TransportRelation"/>
	<label xmlns="http://www.w3.org/2000/01/rdf-schema#">197589-t[0..113]</label>
	<pubmed_id xmlns="http://compbio.uchsc.edu/">197589-t</pubmed_id>
	<sentence_span xmlns="http://compbio.uchsc.edu/">[0..113]</sentence_span>
	<patient xmlns="http://compbio.uchsc.edu/">
		<rdf:Description>
			<coveredText xmlns="http://compbio.uchsc.edu/">granulocyte collagenase</coveredText>
			<entrez_gene_id rdf:resource="http://compbio.uchsc.edu/entrez_gene_id/-1"/>
		</rdf:Description>
	</patient>
	<destination xmlns="http://compbio.uchsc.edu/">c-extracellular-space</destination>
</rdf:Description>
<rdf:Description rdf:about="http://compbio.uchsc.edu/transport-relation/900529-a%5B0..252%5D">
	<rdf:type rdf:resource="http://compbio.uchsc.edu/TransportRelation"/>
	<label xmlns="http://www.w3.org/2000/01/rdf-schema#">900529-a[0..252]</label>
	<pubmed_id xmlns="http://compbio.uchsc.edu/">900529-a</pubmed_id>
	<sentence_span xmlns="http://compbio.uchsc.edu/">[0..252]</sentence_span>
	<patient xmlns="http://compbio.uchsc.edu/">
		<rdf:Description>
			<coveredText xmlns="http://compbio.uchsc.edu/">cell coat glycoproteins</coveredText>
			<entrez_gene_id rdf:resource="http://compbio.uchsc.edu/entrez_gene_id/-1"/>
		</rdf:Description>
	</patient>
	<destination xmlns="http://compbio.uchsc.edu/">c-cell-surface</destination>
</rdf:Description>
<rdf:Description rdf:about="http://compbio.uchsc.edu/transport-relation/561616-t%5B0..55%5D">
	<rdf:type rdf:resource="http://compbio.uchsc.edu/TransportRelation"/>
	<label xmlns="http://www.w3.org/2000/01/rdf-schema#">561616-t[0..55]</label>
	<pubmed_id xmlns="http://compbio.uchsc.edu/">561616-t</pubmed_id>
	<sentence_span xmlns="http://compbio.uchsc.edu/">[0..55]</sentence_span>
	<patient xmlns="http://compbio.uchsc.edu/">
		<rdf:Description>
			<coveredText xmlns="http://compbio.uchsc.edu/">wheat germ agglutinin</coveredText>
			<entrez_gene_id rdf:resource="http://compbio.uchsc.edu/entrez_gene_id/-1"/>
		</rdf:Description>
	</patient>
	<destination xmlns="http://compbio.uchsc.edu/">c-membrane</destination>
</rdf:Description>
<rdf:Description rdf:about="http://compbio.uchsc.edu/transport-relation/561635-a%5B521..763%5D">
	<rdf:type rdf:resource="http://compbio.uchsc.edu/TransportRelation"/>
	<label xmlns="http://www.w3.org/2000/01/rdf-schema#">561635-a[521..763]</label>
	<pubmed_id xmlns="http://compbio.uchsc.edu/">561635-a</pubmed_id>
	<sentence_span xmlns="http://compbio.uchsc.edu/">[521..763]</sentence_span>
	<patient xmlns="http://compbio.uchsc.edu/">
		<rdf:Description>
			<coveredText xmlns="http://compbio.uchsc.edu/">B12</coveredText>
			<entrez_gene_id rdf:resource="http://compbio.uchsc.edu/entrez_gene_id/-1"/>
		</rdf:Description>
	</patient>
	<source xmlns="http://compbio.uchsc.edu/">c-cell-surface</source>
</rdf:Description>
<rdf:Description rdf:about="http://compbio.uchsc.edu/transport-relation/332321-a%5B406..487%5D">
	<rdf:type rdf:resource="http://compbio.uchsc.edu/TransportRelation"/>
	<label xmlns="http://www.w3.org/2000/01/rdf-schema#">332321-a[406..487]</label>
	<pubmed_id xmlns="http://compbio.uchsc.edu/">332321-a</pubmed_id>
	<sentence_span xmlns="http://compbio.uchsc.edu/">[406..487]</sentence_span>
	<patient xmlns="http://compbio.uchsc.edu/">
		<rdf:Description>
			<coveredText xmlns="http://compbio.uchsc.edu/">Ph1</coveredText>
			<entrez_gene_id rdf:resource="http://compbio.uchsc.edu/entrez_gene_id/-1"/>
		</rdf:Description>
	</patient>
	<destination xmlns="http://compbio.uchsc.edu/">c-cellular-component</destination>
</rdf:Description>
<rdf:Description rdf:about="http://compbio.uchsc.edu/transport-relation/332321-a%5B406..487%5D-2">
	<rdf:type rdf:resource="http://compbio.uchsc.edu/TransportRelation"/>
	<label xmlns="http://www.w3.org/2000/01/rdf-schema#">332321-a[406..487]-2</label>
	<pubmed_id xmlns="http://compbio.uchsc.edu/">332321-a</pubmed_id>
	<sentence_span xmlns="http://compbio.uchsc.edu/">[406..487]</sentence_span>
	<patient xmlns="http://compbio.uchsc.edu/">
		<rdf:Description>
			<coveredText xmlns="http://compbio.uchsc.edu/">Ph1</coveredText>
			<entrez_gene_id rdf:resource="http://compbio.uchsc.edu/entrez_gene_id/-1"/>
		</rdf:Description>
	</patient>
	<source xmlns="http://compbio.uchsc.edu/">c-cellular-component</source>
</rdf:Description>
<rdf:Description rdf:about="http://compbio.uchsc.edu/transport-relation/908123-a%5B506..574%5D">
	<rdf:type rdf:resource="http://compbio.uchsc.edu/TransportRelation"/>
	<label xmlns="http://www.w3.org/2000/01/rdf-schema#">908123-a[506..574]</label>
	<pubmed_id xmlns="http://compbio.uchsc.edu/">908123-a</pubmed_id>
	<sentence_span xmlns="http://compbio.uchsc.edu/">[506..574]</sentence_span>
	<patient xmlns="http://compbio.uchsc.edu/">
		<rdf:Description>
			<coveredText xmlns="http://compbio.uchsc.edu/">peroxidase</coveredText>
			<entrez_gene_id rdf:resource="http://compbio.uchsc.edu/entrez_gene_id/-1"/>
		</rdf:Description>
	</patient>
	<source xmlns="http://compbio.uchsc.edu/">c-plasma-membrane</source>
</rdf:Description>
<rdf:Description rdf:about="http://compbio.uchsc.edu/transport-relation/199259-a%5B984..1104%5D">
	<rdf:type rdf:resource="http://compbio.uchsc.edu/TransportRelation"/>
	<label xmlns="http://www.w3.org/2000/01/rdf-schema#">199259-a[984..1104]</label>
	<pubmed_id xmlns="http://compbio.uchsc.edu/">199259-a</pubmed_id>
	<sentence_span xmlns="http://compbio.uchsc.edu/">[984..1104]</sentence_span>
	<patient xmlns="http://compbio.uchsc.edu/">
		<rdf:Description>
			<coveredText xmlns="http://compbio.uchsc.edu/">albumin</coveredText>
			<entrez_gene_id rdf:resource="http://compbio.uchsc.edu/entrez_gene_id/-1"/>
		</rdf:Description>
	</patient>
	<destination xmlns="http://compbio.uchsc.edu/">c-cellular-component</destination>
</rdf:Description>
<rdf:Description rdf:about="http://compbio.uchsc.edu/transport-relation/562236-a%5B384..673%5D">
	<rdf:type rdf:resource="http://compbio.uchsc.edu/TransportRelation"/>
	<label xmlns="http://www.w3.org/2000/01/rdf-schema#">562236-a[384..673]</label>
	<pubmed_id xmlns="http://compbio.uchsc.edu/">562236-a</pubmed_id>
	<sentence_span xmlns="http://compbio.uchsc.edu/">[384..673]</sentence_span>
	<agent xmlns="http://compbio.uchsc.edu/">
		<rdf:Description>
			<coveredText xmlns="http://compbio.uchsc.edu/">DNAase 1</coveredText>
			<entrez_gene_id rdf:resource="http://compbio.uchsc.edu/entrez_gene_id/-1"/>
		</rdf:Description>
	</agent>
	<patient xmlns="http://compbio.uchsc.edu/">
		<rdf:Description>
			<coveredText xmlns="http://compbio.uchsc.edu/">micrococcal nuclease</coveredText>
			<entrez_gene_id rdf:resource="http://compbio.uchsc.edu/entrez_gene_id/-1"/>
		</rdf:Description>
	</patient>
</rdf:Description>
<rdf:Description rdf:about="http://compbio.uchsc.edu/transport-relation/199357-a%5B584..712%5D">
	<rdf:type rdf:resource="http://compbio.uchsc.edu/TransportRelation"/>
	<label xmlns="http://www.w3.org/2000/01/rdf-schema#">199357-a[584..712]</label>
	<pubmed_id xmlns="http://compbio.uchsc.edu/">199357-a</pubmed_id>
	<sentence_span xmlns="http://compbio.uchsc.edu/">[584..712]</sentence_span>
	<patient xmlns="http://compbio.uchsc.edu/">
		<rdf:Description>
			<coveredText xmlns="http://compbio.uchsc.edu/">adenylyl cyclase</coveredText>
			<entrez_gene_id rdf:resource="http://compbio.uchsc.edu/entrez_gene_id/-1"/>
		</rdf:Description>
	</patient>
	<destination xmlns="http://compbio.uchsc.edu/">c-extracellular-space</destination>
</rdf:Description>
<rdf:Description rdf:about="http://compbio.uchsc.edu/transport-relation/199532-a%5B942..1101%5D">
	<rdf:type rdf:resource="http://compbio.uchsc.edu/TransportRelation"/>
	<label xmlns="http://www.w3.org/2000/01/rdf-schema#">199532-a[942..1101]</label>
	<pubmed_id xmlns="http://compbio.uchsc.edu/">199532-a</pubmed_id>
	<sentence_span xmlns="http://compbio.uchsc.edu/">[942..1101]</sentence_span>
	<agent xmlns="http://compbio.uchsc.edu/">
		<rdf:Description>
			<coveredText xmlns="http://compbio.uchsc.edu/">beta-receptors</coveredText>
			<entrez_gene_id rdf:resource="http://compbio.uchsc.edu/entrez_gene_id/-1"/>
		</rdf:Description>
	</agent>
	<patient xmlns="http://compbio.uchsc.edu/">
		<rdf:Description>
			<coveredText xmlns="http://compbio.uchsc.edu/">renin</coveredText>
			<entrez_gene_id rdf:resource="http://compbio.uchsc.edu/entrez_gene_id/-1"/>
		</rdf:Description>
	</patient>
</rdf:Description>
<rdf:Description rdf:about="http://compbio.uchsc.edu/transport-relation/144099-t%5B0..94%5D">
	<rdf:type rdf:resource="http://compbio.uchsc.edu/TransportRelation"/>
	<label xmlns="http://www.w3.org/2000/01/rdf-schema#">144099-t[0..94]</label>
	<pubmed_id xmlns="http://compbio.uchsc.edu/">144099-t</pubmed_id>
	<sentence_span xmlns="http://compbio.uchsc.edu/">[0..94]</sentence_span>
	<patient xmlns="http://compbio.uchsc.edu/">
		<rdf:Description>
			<coveredText xmlns="http://compbio.uchsc.edu/">enzymes</coveredText>
			<entrez_gene_id rdf:resource="http://compbio.uchsc.edu/entrez_gene_id/-1"/>
		</rdf:Description>
	</patient>
	<source xmlns="http://compbio.uchsc.edu/">c-plasma-membrane</source>
</rdf:Description>
<rdf:Description rdf:about="http://compbio.uchsc.edu/transport-relation/334799-a%5B198..328%5D">
	<rdf:type rdf:resource="http://compbio.uchsc.edu/TransportRelation"/>
	<label xmlns="http://www.w3.org/2000/01/rdf-schema#">334799-a[198..328]</label>
	<pubmed_id xmlns="http://compbio.uchsc.edu/">334799-a</pubmed_id>
	<sentence_span xmlns="http://compbio.uchsc.edu/">[198..328]</sentence_span>
	<patient xmlns="http://compbio.uchsc.edu/">
		<rdf:Description>
			<coveredText xmlns="http://compbio.uchsc.edu/">cathepsin G, major proteases</coveredText>
			<entrez_gene_id rdf:resource="http://compbio.uchsc.edu/entrez_gene_id/-1"/>
		</rdf:Description>
	</patient>
	<source xmlns="http://compbio.uchsc.edu/">c-lysosome</source>
</rdf:Description>
<rdf:Description rdf:about="http://compbio.uchsc.edu/transport-relation/915509-a%5B782..915%5D">
	<rdf:type rdf:resource="http://compbio.uchsc.edu/TransportRelation"/>
	<label xmlns="http://www.w3.org/2000/01/rdf-schema#">915509-a[782..915]</label>
	<pubmed_id xmlns="http://compbio.uchsc.edu/">915509-a</pubmed_id>
	<sentence_span xmlns="http://compbio.uchsc.edu/">[782..915]</sentence_span>
	<patient xmlns="http://compbio.uchsc.edu/">
		<rdf:Description>
			<coveredText xmlns="http://compbio.uchsc.edu/">enzymes</coveredText>
			<entrez_gene_id rdf:resource="http://compbio.uchsc.edu/entrez_gene_id/-1"/>
		</rdf:Description>
	</patient>
	<destination xmlns="http://compbio.uchsc.edu/">c-extracellular-space</destination>
</rdf:Description>
<rdf:Description rdf:about="http://compbio.uchsc.edu/transport-relation/72435-a%5B0..171%5D">
	<rdf:type rdf:resource="http://compbio.uchsc.edu/TransportRelation"/>
	<label xmlns="http://www.w3.org/2000/01/rdf-schema#">72435-a[0..171]</label>
	<pubmed_id xmlns="http://compbio.uchsc.edu/">72435-a</pubmed_id>
	<sentence_span xmlns="http://compbio.uchsc.edu/">[0..171]</sentence_span>
	<agent xmlns="http://compbio.uchsc.edu/">
		<rdf:Description>
			<coveredText xmlns="http://compbio.uchsc.edu/">Ouchterlony'</coveredText>
			<entrez_gene_id rdf:resource="http://compbio.uchsc.edu/entrez_gene_id/-1"/>
		</rdf:Description>
	</agent>
	<patient xmlns="http://compbio.uchsc.edu/">
		<rdf:Description>
			<coveredText xmlns="http://compbio.uchsc.edu/">Pregnancy-associated globulin</coveredText>
			<entrez_gene_id rdf:resource="http://compbio.uchsc.edu/entrez_gene_id/-1"/>
		</rdf:Description>
	</patient>
</rdf:Description>
<rdf:Description rdf:about="http://compbio.uchsc.edu/transport-relation/200019-a%5B652..799%5D">
	<rdf:type rdf:resource="http://compbio.uchsc.edu/TransportRelation"/>
	<label xmlns="http://www.w3.org/2000/01/rdf-schema#">200019-a[652..799]</label>
	<pubmed_id xmlns="http://compbio.uchsc.edu/">200019-a</pubmed_id>
	<sentence_span xmlns="http://compbio.uchsc.edu/">[652..799]</sentence_span>
	<agent xmlns="http://compbio.uchsc.edu/">
		<rdf:Description>
			<coveredText xmlns="http://compbio.uchsc.edu/">collagenases</coveredText>
			<entrez_gene_id rdf:resource="http://compbio.uchsc.edu/entrez_gene_id/-1"/>
		</rdf:Description>
	</agent>
	<patient xmlns="http://compbio.uchsc.edu/">
		<rdf:Description>
			<coveredText xmlns="http://compbio.uchsc.edu/">collagen fragments</coveredText>
			<entrez_gene_id rdf:resource="http://compbio.uchsc.edu/entrez_gene_id/-1"/>
		</rdf:Description>
	</patient>
</rdf:Description>
<rdf:Description rdf:about="http://compbio.uchsc.edu/transport-relation/335762-t%5B0..113%5D">
	<rdf:type rdf:resource="http://compbio.uchsc.edu/TransportRelation"/>
	<label xmlns="http://www.w3.org/2000/01/rdf-schema#">335762-t[0..113]</label>
	<pubmed_id xmlns="http://compbio.uchsc.edu/">335762-t</pubmed_id>
	<sentence_span xmlns="http://compbio.uchsc.edu/">[0..113]</sentence_span>
	<agent xmlns="http://compbio.uchsc.edu/">
		<rdf:Description>
			<coveredText xmlns="http://compbio.uchsc.edu/">somatostatin</coveredText>
			<entrez_gene_id rdf:resource="http://compbio.uchsc.edu/entrez_gene_id/-1"/>
		</rdf:Description>
	</agent>
	<patient xmlns="http://compbio.uchsc.edu/">
		<rdf:Description>
			<coveredText xmlns="http://compbio.uchsc.edu/">glucagon</coveredText>
			<entrez_gene_id rdf:resource="http://compbio.uchsc.edu/entrez_gene_id/-1"/>
		</rdf:Description>
	</patient>
</rdf:Description>
<rdf:Description rdf:about="http://compbio.uchsc.edu/transport-relation/411377-t%5B0..90%5D">
	<rdf:type rdf:resource="http://compbio.uchsc.edu/TransportRelation"/>
	<label xmlns="http://www.w3.org/2000/01/rdf-schema#">411377-t[0..90]</label>
	<pubmed_id xmlns="http://compbio.uchsc.edu/">411377-t</pubmed_id>
	<sentence_span xmlns="http://compbio.uchsc.edu/">[0..90]</sentence_span>
	<agent xmlns="http://compbio.uchsc.edu/">
		<rdf:Description>
			<coveredText xmlns="http://compbio.uchsc.edu/">thyrotropin-releasing hormone</coveredText>
			<entrez_gene_id rdf:resource="http://compbio.uchsc.edu/entrez_gene_id/-1"/>
		</rdf:Description>
	</agent>
	<patient xmlns="http://compbio.uchsc.edu/">
		<rdf:Description>
			<coveredText xmlns="http://compbio.uchsc.edu/">growth hormone</coveredText>
			<entrez_gene_id rdf:resource="http://compbio.uchsc.edu/entrez_gene_id/-1"/>
		</rdf:Description>
	</patient>
</rdf:Description>
<rdf:Description rdf:about="http://compbio.uchsc.edu/transport-relation/21690-a%5B0..313%5D">
	<rdf:type rdf:resource="http://compbio.uchsc.edu/TransportRelation"/>
	<label xmlns="http://www.w3.org/2000/01/rdf-schema#">21690-a[0..313]</label>
	<pubmed_id xmlns="http://compbio.uchsc.edu/">21690-a</pubmed_id>
	<sentence_span xmlns="http://compbio.uchsc.edu/">[0..313]</sentence_span>
	<patient xmlns="http://compbio.uchsc.edu/">
		<rdf:Description>
			<coveredText xmlns="http://compbio.uchsc.edu/">ATPase of Escherichia coli</coveredText>
			<entrez_gene_id rdf:resource="http://compbio.uchsc.edu/entrez_gene_id/-1"/>
		</rdf:Description>
	</patient>
	<destination xmlns="http://compbio.uchsc.edu/">c-membrane</destination>
</rdf:Description>
<rdf:Description rdf:about="http://compbio.uchsc.edu/transport-relation/21690-a%5B0..313%5D-2">
	<rdf:type rdf:resource="http://compbio.uchsc.edu/TransportRelation"/>
	<label xmlns="http://www.w3.org/2000/01/rdf-schema#">21690-a[0..313]-2</label>
	<pubmed_id xmlns="http://compbio.uchsc.edu/">21690-a</pubmed_id>
	<sentence_span xmlns="http://compbio.uchsc.edu/">[0..313]</sentence_span>
	<patient xmlns="http://compbio.uchsc.edu/">
		<rdf:Description>
			<coveredText xmlns="http://compbio.uchsc.edu/">ATPase of Escherichia coli</coveredText>
			<entrez_gene_id rdf:resource="http://compbio.uchsc.edu/entrez_gene_id/-1"/>
		</rdf:Description>
	</patient>
	<source xmlns="http://compbio.uchsc.edu/">c-membrane</source>
</rdf:Description>
<rdf:Description rdf:about="http://compbio.uchsc.edu/transport-relation/922304-a%5B0..93%5D">
	<rdf:type rdf:resource="http://compbio.uchsc.edu/TransportRelation"/>
	<label xmlns="http://www.w3.org/2000/01/rdf-schema#">922304-a[0..93]</label>
	<pubmed_id xmlns="http://compbio.uchsc.edu/">922304-a</pubmed_id>
	<sentence_span xmlns="http://compbio.uchsc.edu/">[0..93]</sentence_span>
	<agent xmlns="http://compbio.uchsc.edu/">
		<rdf:Description>
			<coveredText xmlns="http://compbio.uchsc.edu/">insulin</coveredText>
			<entrez_gene_id rdf:resource="http://compbio.uchsc.edu/entrez_gene_id/-1"/>
		</rdf:Description>
	</agent>
	<patient xmlns="http://compbio.uchsc.edu/">
		<rdf:Description>
			<coveredText xmlns="http://compbio.uchsc.edu/">gastrin</coveredText>
			<entrez_gene_id rdf:resource="http://compbio.uchsc.edu/entrez_gene_id/-1"/>
		</rdf:Description>
	</patient>
</rdf:Description>
<rdf:Description rdf:about="http://compbio.uchsc.edu/transport-relation/562755-a%5B0..150%5D">
	<rdf:type rdf:resource="http://compbio.uchsc.edu/TransportRelation"/>
	<label xmlns="http://www.w3.org/2000/01/rdf-schema#">562755-a[0..150]</label>
	<pubmed_id xmlns="http://compbio.uchsc.edu/">562755-a</pubmed_id>
	<sentence_span xmlns="http://compbio.uchsc.edu/">[0..150]</sentence_span>
	<patient xmlns="http://compbio.uchsc.edu/">
		<rdf:Description>
			<coveredText xmlns="http://compbio.uchsc.edu/">myosin</coveredText>
			<entrez_gene_id rdf:resource="http://compbio.uchsc.edu/entrez_gene_id/-1"/>
		</rdf:Description>
	</patient>
	<destination xmlns="http://compbio.uchsc.edu/">c-cellular-component</destination>
</rdf:Description>
<rdf:Description rdf:about="http://compbio.uchsc.edu/transport-relation/562756-a%5B640..766%5D">
	<rdf:type rdf:resource="http://compbio.uchsc.edu/TransportRelation"/>
	<label xmlns="http://www.w3.org/2000/01/rdf-schema#">562756-a[640..766]</label>
	<pubmed_id xmlns="http://compbio.uchsc.edu/">562756-a</pubmed_id>
	<sentence_span xmlns="http://compbio.uchsc.edu/">[640..766]</sentence_span>
	<patient xmlns="http://compbio.uchsc.edu/">
		<rdf:Description>
			<coveredText xmlns="http://compbio.uchsc.edu/">cytoplasmic binding protein</coveredText>
			<entrez_gene_id rdf:resource="http://compbio.uchsc.edu/entrez_gene_id/-1"/>
		</rdf:Description>
	</patient>
	<destination xmlns="http://compbio.uchsc.edu/">c-nucleus</destination>
</rdf:Description>
<rdf:Description rdf:about="http://compbio.uchsc.edu/transport-relation/924014-a%5B157..312%5D">
	<rdf:type rdf:resource="http://compbio.uchsc.edu/TransportRelation"/>
	<label xmlns="http://www.w3.org/2000/01/rdf-schema#">924014-a[157..312]</label>
	<pubmed_id xmlns="http://compbio.uchsc.edu/">924014-a</pubmed_id>
	<sentence_span xmlns="http://compbio.uchsc.edu/">[157..312]</sentence_span>
	<patient xmlns="http://compbio.uchsc.edu/">
		<rdf:Description>
			<coveredText xmlns="http://compbio.uchsc.edu/">R</coveredText>
			<entrez_gene_id rdf:resource="http://compbio.uchsc.edu/entrez_gene_id/-1"/>
		</rdf:Description>
	</patient>
	<destination xmlns="http://compbio.uchsc.edu/">c-nucleus</destination>
</rdf:Description>
<rdf:Description rdf:about="http://compbio.uchsc.edu/transport-relation/924014-a%5B313..556%5D">
	<rdf:type rdf:resource="http://compbio.uchsc.edu/TransportRelation"/>
	<label xmlns="http://www.w3.org/2000/01/rdf-schema#">924014-a[313..556]</label>
	<pubmed_id xmlns="http://compbio.uchsc.edu/">924014-a</pubmed_id>
	<sentence_span xmlns="http://compbio.uchsc.edu/">[313..556]</sentence_span>
	<patient xmlns="http://compbio.uchsc.edu/">
		<rdf:Description>
			<coveredText xmlns="http://compbio.uchsc.edu/">E2-R</coveredText>
			<entrez_gene_id rdf:resource="http://compbio.uchsc.edu/entrez_gene_id/-1"/>
		</rdf:Description>
	</patient>
	<destination xmlns="http://compbio.uchsc.edu/">c-nucleus</destination>
</rdf:Description>
<rdf:Description rdf:about="http://compbio.uchsc.edu/transport-relation/924014-a%5B557..677%5D">
	<rdf:type rdf:resource="http://compbio.uchsc.edu/TransportRelation"/>
	<label xmlns="http://www.w3.org/2000/01/rdf-schema#">924014-a[557..677]</label>
	<pubmed_id xmlns="http://compbio.uchsc.edu/">924014-a</pubmed_id>
	<sentence_span xmlns="http://compbio.uchsc.edu/">[557..677]</sentence_span>
	<patient xmlns="http://compbio.uchsc.edu/">
		<rdf:Description>
			<coveredText xmlns="http://compbio.uchsc.edu/">EB</coveredText>
			<entrez_gene_id rdf:resource="http://compbio.uchsc.edu/entrez_gene_id/-1"/>
		</rdf:Description>
	</patient>
	<destination xmlns="http://compbio.uchsc.edu/">c-nucleus</destination>
</rdf:Description>
<rdf:Description rdf:about="http://compbio.uchsc.edu/transport-relation/924014-a%5B1071..1247%5D">
	<rdf:type rdf:resource="http://compbio.uchsc.edu/TransportRelation"/>
	<label xmlns="http://www.w3.org/2000/01/rdf-schema#">924014-a[1071..1247]</label>
	<pubmed_id xmlns="http://compbio.uchsc.edu/">924014-a</pubmed_id>
	<sentence_span xmlns="http://compbio.uchsc.edu/">[1071..1247]</sentence_span>
	<patient xmlns="http://compbio.uchsc.edu/">
		<rdf:Description>
			<coveredText xmlns="http://compbio.uchsc.edu/">R</coveredText>
			<entrez_gene_id rdf:resource="http://compbio.uchsc.edu/entrez_gene_id/-1"/>
		</rdf:Description>
	</patient>
	<destination xmlns="http://compbio.uchsc.edu/">c-nucleus</destination>
</rdf:Description>
<rdf:Description rdf:about="http://compbio.uchsc.edu/transport-relation/200535-a%5B0..264%5D">
	<rdf:type rdf:resource="http://compbio.uchsc.edu/TransportRelation"/>
	<label xmlns="http://www.w3.org/2000/01/rdf-schema#">200535-a[0..264]</label>
	<pubmed_id xmlns="http://compbio.uchsc.edu/">200535-a</pubmed_id>
	<sentence_span xmlns="http://compbio.uchsc.edu/">[0..264]</sentence_span>
	<agent xmlns="http://compbio.uchsc.edu/">
		<rdf:Description>
			<coveredText xmlns="http://compbio.uchsc.edu/">somatostatin</coveredText>
			<entrez_gene_id rdf:resource="http://compbio.uchsc.edu/entrez_gene_id/-1"/>
		</rdf:Description>
	</agent>
	<patient xmlns="http://compbio.uchsc.edu/">
		<rdf:Description>
			<coveredText xmlns="http://compbio.uchsc.edu/">glucose-induced insulin</coveredText>
			<entrez_gene_id rdf:resource="http://compbio.uchsc.edu/entrez_gene_id/-1"/>
		</rdf:Description>
	</patient>
</rdf:Description>
<rdf:Description rdf:about="http://compbio.uchsc.edu/transport-relation/200535-a%5B657..863%5D">
	<rdf:type rdf:resource="http://compbio.uchsc.edu/TransportRelation"/>
	<label xmlns="http://www.w3.org/2000/01/rdf-schema#">200535-a[657..863]</label>
	<pubmed_id xmlns="http://compbio.uchsc.edu/">200535-a</pubmed_id>
	<sentence_span xmlns="http://compbio.uchsc.edu/">[657..863]</sentence_span>
	<agent xmlns="http://compbio.uchsc.edu/">
		<rdf:Description>
			<coveredText xmlns="http://compbio.uchsc.edu/">db</coveredText>
			<entrez_gene_id rdf:resource="http://compbio.uchsc.edu/entrez_gene_id/-1"/>
		</rdf:Description>
	</agent>
	<patient xmlns="http://compbio.uchsc.edu/">
		<rdf:Description>
			<coveredText xmlns="http://compbio.uchsc.edu/">insulin</coveredText>
			<entrez_gene_id rdf:resource="http://compbio.uchsc.edu/entrez_gene_id/-1"/>
		</rdf:Description>
	</patient>
</rdf:Description>
<rdf:Description rdf:about="http://compbio.uchsc.edu/transport-relation/925687-a%5B849..916%5D">
	<rdf:type rdf:resource="http://compbio.uchsc.edu/TransportRelation"/>
	<label xmlns="http://www.w3.org/2000/01/rdf-schema#">925687-a[849..916]</label>
	<pubmed_id xmlns="http://compbio.uchsc.edu/">925687-a</pubmed_id>
	<sentence_span xmlns="http://compbio.uchsc.edu/">[849..916]</sentence_span>
	<agent xmlns="http://compbio.uchsc.edu/">
		<rdf:Description>
			<coveredText xmlns="http://compbio.uchsc.edu/">4</coveredText>
			<entrez_gene_id rdf:resource="http://compbio.uchsc.edu/entrez_gene_id/-1"/>
		</rdf:Description>
	</agent>
	<patient xmlns="http://compbio.uchsc.edu/">
		<rdf:Description>
			<coveredText xmlns="http://compbio.uchsc.edu/">ACh</coveredText>
			<entrez_gene_id rdf:resource="http://compbio.uchsc.edu/entrez_gene_id/-1"/>
		</rdf:Description>
	</patient>
</rdf:Description>
<rdf:Description rdf:about="http://compbio.uchsc.edu/transport-relation/925687-a%5B849..916%5D-2">
	<rdf:type rdf:resource="http://compbio.uchsc.edu/TransportRelation"/>
	<label xmlns="http://www.w3.org/2000/01/rdf-schema#">925687-a[849..916]-2</label>
	<pubmed_id xmlns="http://compbio.uchsc.edu/">925687-a</pubmed_id>
	<sentence_span xmlns="http://compbio.uchsc.edu/">[849..916]</sentence_span>
	<agent xmlns="http://compbio.uchsc.edu/">
		<rdf:Description>
			<coveredText xmlns="http://compbio.uchsc.edu/">APYR</coveredText>
			<entrez_gene_id rdf:resource="http://compbio.uchsc.edu/entrez_gene_id/-1"/>
		</rdf:Description>
	</agent>
	<patient xmlns="http://compbio.uchsc.edu/">
		<rdf:Description>
			<coveredText xmlns="http://compbio.uchsc.edu/">ACh</coveredText>
			<entrez_gene_id rdf:resource="http://compbio.uchsc.edu/entrez_gene_id/-1"/>
		</rdf:Description>
	</patient>
</rdf:Description>
<rdf:Description rdf:about="http://compbio.uchsc.edu/transport-relation/925708-a%5B0..213%5D">
	<rdf:type rdf:resource="http://compbio.uchsc.edu/TransportRelation"/>
	<label xmlns="http://www.w3.org/2000/01/rdf-schema#">925708-a[0..213]</label>
	<pubmed_id xmlns="http://compbio.uchsc.edu/">925708-a</pubmed_id>
	<sentence_span xmlns="http://compbio.uchsc.edu/">[0..213]</sentence_span>
	<patient xmlns="http://compbio.uchsc.edu/">
		<rdf:Description>
			<coveredText xmlns="http://compbio.uchsc.edu/">CSF</coveredText>
			<entrez_gene_id rdf:resource="http://compbio.uchsc.edu/entrez_gene_id/-1"/>
		</rdf:Description>
	</patient>
	<destination xmlns="http://compbio.uchsc.edu/">c-membrane</destination>
</rdf:Description>
<rdf:Description rdf:about="http://compbio.uchsc.edu/transport-relation/336886-a%5B0..234%5D">
	<rdf:type rdf:resource="http://compbio.uchsc.edu/TransportRelation"/>
	<label xmlns="http://www.w3.org/2000/01/rdf-schema#">336886-a[0..234]</label>
	<pubmed_id xmlns="http://compbio.uchsc.edu/">336886-a</pubmed_id>
	<sentence_span xmlns="http://compbio.uchsc.edu/">[0..234]</sentence_span>
	<patient xmlns="http://compbio.uchsc.edu/">
		<rdf:Description>
			<coveredText xmlns="http://compbio.uchsc.edu/">auranofin</coveredText>
			<entrez_gene_id rdf:resource="http://compbio.uchsc.edu/entrez_gene_id/-1"/>
		</rdf:Description>
	</patient>
	<destination xmlns="http://compbio.uchsc.edu/">c-membrane</destination>
</rdf:Description>
<rdf:Description rdf:about="http://compbio.uchsc.edu/transport-relation/336886-a%5B360..524%5D">
	<rdf:type rdf:resource="http://compbio.uchsc.edu/TransportRelation"/>
	<label xmlns="http://www.w3.org/2000/01/rdf-schema#">336886-a[360..524]</label>
	<pubmed_id xmlns="http://compbio.uchsc.edu/">336886-a</pubmed_id>
	<sentence_span xmlns="http://compbio.uchsc.edu/">[360..524]</sentence_span>
	<patient xmlns="http://compbio.uchsc.edu/">
		<rdf:Description>
			<coveredText xmlns="http://compbio.uchsc.edu/">auranofin</coveredText>
			<entrez_gene_id rdf:resource="http://compbio.uchsc.edu/entrez_gene_id/-1"/>
		</rdf:Description>
	</patient>
	<destination xmlns="http://compbio.uchsc.edu/">c-membrane</destination>
</rdf:Description>
<rdf:Description rdf:about="http://compbio.uchsc.edu/transport-relation/926163-a%5B956..1122%5D">
	<rdf:type rdf:resource="http://compbio.uchsc.edu/TransportRelation"/>
	<label xmlns="http://www.w3.org/2000/01/rdf-schema#">926163-a[956..1122]</label>
	<pubmed_id xmlns="http://compbio.uchsc.edu/">926163-a</pubmed_id>
	<sentence_span xmlns="http://compbio.uchsc.edu/">[956..1122]</sentence_span>
	<patient xmlns="http://compbio.uchsc.edu/">
		<rdf:Description>
			<coveredText xmlns="http://compbio.uchsc.edu/">Nystatin</coveredText>
			<entrez_gene_id rdf:resource="http://compbio.uchsc.edu/entrez_gene_id/-1"/>
		</rdf:Description>
	</patient>
	<destination xmlns="http://compbio.uchsc.edu/">c-membrane</destination>
</rdf:Description>
<rdf:Description rdf:about="http://compbio.uchsc.edu/transport-relation/929581-a%5B610..895%5D">
	<rdf:type rdf:resource="http://compbio.uchsc.edu/TransportRelation"/>
	<label xmlns="http://www.w3.org/2000/01/rdf-schema#">929581-a[610..895]</label>
	<pubmed_id xmlns="http://compbio.uchsc.edu/">929581-a</pubmed_id>
	<sentence_span xmlns="http://compbio.uchsc.edu/">[610..895]</sentence_span>
	<patient xmlns="http://compbio.uchsc.edu/">
		<rdf:Description>
			<coveredText xmlns="http://compbio.uchsc.edu/">microtubules</coveredText>
			<entrez_gene_id rdf:resource="http://compbio.uchsc.edu/entrez_gene_id/-1"/>
		</rdf:Description>
	</patient>
	<destination xmlns="http://compbio.uchsc.edu/">c-cytoplasm</destination>
</rdf:Description>
<rdf:Description rdf:about="http://compbio.uchsc.edu/transport-relation/590332-a%5B782..1037%5D">
	<rdf:type rdf:resource="http://compbio.uchsc.edu/TransportRelation"/>
	<label xmlns="http://www.w3.org/2000/01/rdf-schema#">590332-a[782..1037]</label>
	<pubmed_id xmlns="http://compbio.uchsc.edu/">590332-a</pubmed_id>
	<sentence_span xmlns="http://compbio.uchsc.edu/">[782..1037]</sentence_span>
	<patient xmlns="http://compbio.uchsc.edu/">
		<rdf:Description>
			<coveredText xmlns="http://compbio.uchsc.edu/">5HT and NA</coveredText>
			<entrez_gene_id rdf:resource="http://compbio.uchsc.edu/entrez_gene_id/-1"/>
		</rdf:Description>
	</patient>
	<destination xmlns="http://compbio.uchsc.edu/">c-membrane</destination>
</rdf:Description>
<rdf:Description rdf:about="http://compbio.uchsc.edu/transport-relation/591062-a%5B1033..1259%5D">
	<rdf:type rdf:resource="http://compbio.uchsc.edu/TransportRelation"/>
	<label xmlns="http://www.w3.org/2000/01/rdf-schema#">591062-a[1033..1259]</label>
	<pubmed_id xmlns="http://compbio.uchsc.edu/">591062-a</pubmed_id>
	<sentence_span xmlns="http://compbio.uchsc.edu/">[1033..1259]</sentence_span>
	<patient xmlns="http://compbio.uchsc.edu/">
		<rdf:Description>
			<coveredText xmlns="http://compbio.uchsc.edu/">streptolysin O</coveredText>
			<entrez_gene_id rdf:resource="http://compbio.uchsc.edu/entrez_gene_id/-1"/>
		</rdf:Description>
	</patient>
	<destination xmlns="http://compbio.uchsc.edu/">c-membrane</destination>
</rdf:Description>
<rdf:Description rdf:about="http://compbio.uchsc.edu/transport-relation/591507-t%5B95..194%5D">
	<rdf:type rdf:resource="http://compbio.uchsc.edu/TransportRelation"/>
	<label xmlns="http://www.w3.org/2000/01/rdf-schema#">591507-t[95..194]</label>
	<pubmed_id xmlns="http://compbio.uchsc.edu/">591507-t</pubmed_id>
	<sentence_span xmlns="http://compbio.uchsc.edu/">[95..194]</sentence_span>
	<patient xmlns="http://compbio.uchsc.edu/">
		<rdf:Description>
			<coveredText xmlns="http://compbio.uchsc.edu/">glutamate dehydrogenase</coveredText>
			<entrez_gene_id rdf:resource="http://compbio.uchsc.edu/entrez_gene_id/-1"/>
		</rdf:Description>
	</patient>
	<destination xmlns="http://compbio.uchsc.edu/">c-cellular-component</destination>
</rdf:Description>
<rdf:Description rdf:about="http://compbio.uchsc.edu/transport-relation/591507-a%5B1171..1279%5D">
	<rdf:type rdf:resource="http://compbio.uchsc.edu/TransportRelation"/>
	<label xmlns="http://www.w3.org/2000/01/rdf-schema#">591507-a[1171..1279]</label>
	<pubmed_id xmlns="http://compbio.uchsc.edu/">591507-a</pubmed_id>
	<sentence_span xmlns="http://compbio.uchsc.edu/">[1171..1279]</sentence_span>
	<patient xmlns="http://compbio.uchsc.edu/">
		<rdf:Description>
			<coveredText xmlns="http://compbio.uchsc.edu/">matrix enzymes</coveredText>
			<entrez_gene_id rdf:resource="http://compbio.uchsc.edu/entrez_gene_id/-1"/>
		</rdf:Description>
	</patient>
	<destination xmlns="http://compbio.uchsc.edu/">c-cellular-component</destination>
</rdf:Description>
<rdf:Description rdf:about="http://compbio.uchsc.edu/transport-relation/591507-a%5B1171..1279%5D-2">
	<rdf:type rdf:resource="http://compbio.uchsc.edu/TransportRelation"/>
	<label xmlns="http://www.w3.org/2000/01/rdf-schema#">591507-a[1171..1279]-2</label>
	<pubmed_id xmlns="http://compbio.uchsc.edu/">591507-a</pubmed_id>
	<sentence_span xmlns="http://compbio.uchsc.edu/">[1171..1279]</sentence_span>
	<patient xmlns="http://compbio.uchsc.edu/">
		<rdf:Description>
			<coveredText xmlns="http://compbio.uchsc.edu/">matrix enzymes</coveredText>
			<entrez_gene_id rdf:resource="http://compbio.uchsc.edu/entrez_gene_id/-1"/>
		</rdf:Description>
	</patient>
	<source xmlns="http://compbio.uchsc.edu/">c-cellular-component</source>
	<destination xmlns="http://compbio.uchsc.edu/">c-mitochondrion</destination>
</rdf:Description>
<rdf:Description rdf:about="http://compbio.uchsc.edu/transport-relation/591574-a%5B733..944%5D">
	<rdf:type rdf:resource="http://compbio.uchsc.edu/TransportRelation"/>
	<label xmlns="http://www.w3.org/2000/01/rdf-schema#">591574-a[733..944]</label>
	<pubmed_id xmlns="http://compbio.uchsc.edu/">591574-a</pubmed_id>
	<sentence_span xmlns="http://compbio.uchsc.edu/">[733..944]</sentence_span>
	<patient xmlns="http://compbio.uchsc.edu/">
		<rdf:Description>
			<coveredText xmlns="http://compbio.uchsc.edu/">granule enzyme</coveredText>
			<entrez_gene_id rdf:resource="http://compbio.uchsc.edu/entrez_gene_id/-1"/>
		</rdf:Description>
	</patient>
	<destination xmlns="http://compbio.uchsc.edu/">c-membrane</destination>
</rdf:Description>
<rdf:Description rdf:about="http://compbio.uchsc.edu/transport-relation/563587-a%5B523..724%5D">
	<rdf:type rdf:resource="http://compbio.uchsc.edu/TransportRelation"/>
	<label xmlns="http://www.w3.org/2000/01/rdf-schema#">563587-a[523..724]</label>
	<pubmed_id xmlns="http://compbio.uchsc.edu/">563587-a</pubmed_id>
	<sentence_span xmlns="http://compbio.uchsc.edu/">[523..724]</sentence_span>
	<patient xmlns="http://compbio.uchsc.edu/">
		<rdf:Description>
			<coveredText xmlns="http://compbio.uchsc.edu/">Antimycin A</coveredText>
			<entrez_gene_id rdf:resource="http://compbio.uchsc.edu/entrez_gene_id/-1"/>
		</rdf:Description>
	</patient>
	<destination xmlns="http://compbio.uchsc.edu/">c-cytoplasm</destination>
</rdf:Description>
<rdf:Description rdf:about="http://compbio.uchsc.edu/transport-relation/594194-a%5B715..874%5D">
	<rdf:type rdf:resource="http://compbio.uchsc.edu/TransportRelation"/>
	<label xmlns="http://www.w3.org/2000/01/rdf-schema#">594194-a[715..874]</label>
	<pubmed_id xmlns="http://compbio.uchsc.edu/">594194-a</pubmed_id>
	<sentence_span xmlns="http://compbio.uchsc.edu/">[715..874]</sentence_span>
	<patient xmlns="http://compbio.uchsc.edu/">
		<rdf:Description>
			<coveredText xmlns="http://compbio.uchsc.edu/">cytoplasmic NADH</coveredText>
			<entrez_gene_id rdf:resource="http://compbio.uchsc.edu/entrez_gene_id/-1"/>
		</rdf:Description>
	</patient>
	<destination xmlns="http://compbio.uchsc.edu/">c-mitochondrion</destination>
</rdf:Description>
<rdf:Description rdf:about="http://compbio.uchsc.edu/transport-relation/201952-a%5B747..1037%5D">
	<rdf:type rdf:resource="http://compbio.uchsc.edu/TransportRelation"/>
	<label xmlns="http://www.w3.org/2000/01/rdf-schema#">201952-a[747..1037]</label>
	<pubmed_id xmlns="http://compbio.uchsc.edu/">201952-a</pubmed_id>
	<sentence_span xmlns="http://compbio.uchsc.edu/">[747..1037]</sentence_span>
	<patient xmlns="http://compbio.uchsc.edu/">
		<rdf:Description>
			<coveredText xmlns="http://compbio.uchsc.edu/">H</coveredText>
			<entrez_gene_id rdf:resource="http://compbio.uchsc.edu/entrez_gene_id/-1"/>
		</rdf:Description>
	</patient>
	<destination xmlns="http://compbio.uchsc.edu/">c-nucleus</destination>
</rdf:Description>
<rdf:Description rdf:about="http://compbio.uchsc.edu/transport-relation/579507-a%5B358..549%5D">
	<rdf:type rdf:resource="http://compbio.uchsc.edu/TransportRelation"/>
	<label xmlns="http://www.w3.org/2000/01/rdf-schema#">579507-a[358..549]</label>
	<pubmed_id xmlns="http://compbio.uchsc.edu/">579507-a</pubmed_id>
	<sentence_span xmlns="http://compbio.uchsc.edu/">[358..549]</sentence_span>
	<agent xmlns="http://compbio.uchsc.edu/">
		<rdf:Description>
			<coveredText xmlns="http://compbio.uchsc.edu/">thrombin</coveredText>
			<entrez_gene_id rdf:resource="http://compbio.uchsc.edu/entrez_gene_id/-1"/>
		</rdf:Description>
	</agent>
	<patient xmlns="http://compbio.uchsc.edu/">
		<rdf:Description>
			<coveredText xmlns="http://compbio.uchsc.edu/">beta-glucuronidase</coveredText>
			<entrez_gene_id rdf:resource="http://compbio.uchsc.edu/entrez_gene_id/-1"/>
		</rdf:Description>
	</patient>
</rdf:Description>
<rdf:Description rdf:about="http://compbio.uchsc.edu/transport-relation/597263-a%5B868..1078%5D">
	<rdf:type rdf:resource="http://compbio.uchsc.edu/TransportRelation"/>
	<label xmlns="http://www.w3.org/2000/01/rdf-schema#">597263-a[868..1078]</label>
	<pubmed_id xmlns="http://compbio.uchsc.edu/">597263-a</pubmed_id>
	<sentence_span xmlns="http://compbio.uchsc.edu/">[868..1078]</sentence_span>
	<patient xmlns="http://compbio.uchsc.edu/">
		<rdf:Description>
			<coveredText xmlns="http://compbio.uchsc.edu/">newly synthesized RNA species</coveredText>
			<entrez_gene_id rdf:resource="http://compbio.uchsc.edu/entrez_gene_id/-1"/>
		</rdf:Description>
	</patient>
	<source xmlns="http://compbio.uchsc.edu/">c-nucleus</source>
</rdf:Description>
<rdf:Description rdf:about="http://compbio.uchsc.edu/transport-relation/244390-a%5B0..314%5D">
	<rdf:type rdf:resource="http://compbio.uchsc.edu/TransportRelation"/>
	<label xmlns="http://www.w3.org/2000/01/rdf-schema#">244390-a[0..314]</label>
	<pubmed_id xmlns="http://compbio.uchsc.edu/">244390-a</pubmed_id>
	<sentence_span xmlns="http://compbio.uchsc.edu/">[0..314]</sentence_span>
	<patient xmlns="http://compbio.uchsc.edu/">
		<rdf:Description>
			<coveredText xmlns="http://compbio.uchsc.edu/">small peptides</coveredText>
			<entrez_gene_id rdf:resource="http://compbio.uchsc.edu/entrez_gene_id/-1"/>
		</rdf:Description>
	</patient>
	<destination xmlns="http://compbio.uchsc.edu/">c-membrane</destination>
</rdf:Description>
<rdf:Description rdf:about="http://compbio.uchsc.edu/transport-relation/202461-t%5B0..132%5D">
	<rdf:type rdf:resource="http://compbio.uchsc.edu/TransportRelation"/>
	<label xmlns="http://www.w3.org/2000/01/rdf-schema#">202461-t[0..132]</label>
	<pubmed_id xmlns="http://compbio.uchsc.edu/">202461-t</pubmed_id>
	<sentence_span xmlns="http://compbio.uchsc.edu/">[0..132]</sentence_span>
	<patient xmlns="http://compbio.uchsc.edu/">
		<rdf:Description>
			<coveredText xmlns="http://compbio.uchsc.edu/">cytoplasmically synthesized proteins</coveredText>
			<entrez_gene_id rdf:resource="http://compbio.uchsc.edu/entrez_gene_id/-1"/>
		</rdf:Description>
	</patient>
	<destination xmlns="http://compbio.uchsc.edu/">c-mitochondrion</destination>
</rdf:Description>
<rdf:Description rdf:about="http://compbio.uchsc.edu/transport-relation/202461-a%5B1044..1198%5D">
	<rdf:type rdf:resource="http://compbio.uchsc.edu/TransportRelation"/>
	<label xmlns="http://www.w3.org/2000/01/rdf-schema#">202461-a[1044..1198]</label>
	<pubmed_id xmlns="http://compbio.uchsc.edu/">202461-a</pubmed_id>
	<sentence_span xmlns="http://compbio.uchsc.edu/">[1044..1198]</sentence_span>
	<patient xmlns="http://compbio.uchsc.edu/">
		<rdf:Description>
			<coveredText xmlns="http://compbio.uchsc.edu/">mitochondrial proteins</coveredText>
			<entrez_gene_id rdf:resource="http://compbio.uchsc.edu/entrez_gene_id/-1"/>
		</rdf:Description>
	</patient>
	<destination xmlns="http://compbio.uchsc.edu/">c-mitochondrion</destination>
</rdf:Description>
<rdf:Description rdf:about="http://compbio.uchsc.edu/transport-relation/145943-t%5B0..117%5D">
	<rdf:type rdf:resource="http://compbio.uchsc.edu/TransportRelation"/>
	<label xmlns="http://www.w3.org/2000/01/rdf-schema#">145943-t[0..117]</label>
	<pubmed_id xmlns="http://compbio.uchsc.edu/">145943-t</pubmed_id>
	<sentence_span xmlns="http://compbio.uchsc.edu/">[0..117]</sentence_span>
	<patient xmlns="http://compbio.uchsc.edu/">
		<rdf:Description>
			<coveredText xmlns="http://compbio.uchsc.edu/">cytoplasmically synthesized proteins</coveredText>
			<entrez_gene_id rdf:resource="http://compbio.uchsc.edu/entrez_gene_id/-1"/>
		</rdf:Description>
	</patient>
	<destination xmlns="http://compbio.uchsc.edu/">c-mitochondrion</destination>
</rdf:Description>
<rdf:Description rdf:about="http://compbio.uchsc.edu/transport-relation/413827-a%5B623..843%5D">
	<rdf:type rdf:resource="http://compbio.uchsc.edu/TransportRelation"/>
	<label xmlns="http://www.w3.org/2000/01/rdf-schema#">413827-a[623..843]</label>
	<pubmed_id xmlns="http://compbio.uchsc.edu/">413827-a</pubmed_id>
	<sentence_span xmlns="http://compbio.uchsc.edu/">[623..843]</sentence_span>
	<patient xmlns="http://compbio.uchsc.edu/">
		<rdf:Description>
			<coveredText xmlns="http://compbio.uchsc.edu/">microsomal proteins</coveredText>
			<entrez_gene_id rdf:resource="http://compbio.uchsc.edu/entrez_gene_id/-1"/>
		</rdf:Description>
	</patient>
	<destination xmlns="http://compbio.uchsc.edu/">c-cytoplasm</destination>
</rdf:Description>
<rdf:Description rdf:about="http://compbio.uchsc.edu/transport-relation/579681-a%5B402..555%5D">
	<rdf:type rdf:resource="http://compbio.uchsc.edu/TransportRelation"/>
	<label xmlns="http://www.w3.org/2000/01/rdf-schema#">579681-a[402..555]</label>
	<pubmed_id xmlns="http://compbio.uchsc.edu/">579681-a</pubmed_id>
	<sentence_span xmlns="http://compbio.uchsc.edu/">[402..555]</sentence_span>
	<agent xmlns="http://compbio.uchsc.edu/">
		<rdf:Description>
			<coveredText xmlns="http://compbio.uchsc.edu/">suloctidil</coveredText>
			<entrez_gene_id rdf:resource="http://compbio.uchsc.edu/entrez_gene_id/-1"/>
		</rdf:Description>
	</agent>
	<patient xmlns="http://compbio.uchsc.edu/">
		<rdf:Description>
			<coveredText xmlns="http://compbio.uchsc.edu/">5HT</coveredText>
			<entrez_gene_id rdf:resource="http://compbio.uchsc.edu/entrez_gene_id/-1"/>
		</rdf:Description>
	</patient>
</rdf:Description>
<rdf:Description rdf:about="http://compbio.uchsc.edu/transport-relation/347327-a%5B0..136%5D">
	<rdf:type rdf:resource="http://compbio.uchsc.edu/TransportRelation"/>
	<label xmlns="http://www.w3.org/2000/01/rdf-schema#">347327-a[0..136]</label>
	<pubmed_id xmlns="http://compbio.uchsc.edu/">347327-a</pubmed_id>
	<sentence_span xmlns="http://compbio.uchsc.edu/">[0..136]</sentence_span>
	<agent xmlns="http://compbio.uchsc.edu/">
		<rdf:Description>
			<coveredText xmlns="http://compbio.uchsc.edu/">multiple factors</coveredText>
			<entrez_gene_id rdf:resource="http://compbio.uchsc.edu/entrez_gene_id/-1"/>
		</rdf:Description>
	</agent>
	<patient xmlns="http://compbio.uchsc.edu/">
		<rdf:Description>
			<coveredText xmlns="http://compbio.uchsc.edu/">ACTH</coveredText>
			<entrez_gene_id rdf:resource="http://compbio.uchsc.edu/entrez_gene_id/-1"/>
		</rdf:Description>
	</patient>
</rdf:Description>
<rdf:Description rdf:about="http://compbio.uchsc.edu/transport-relation/347422-a%5B765..850%5D">
	<rdf:type rdf:resource="http://compbio.uchsc.edu/TransportRelation"/>
	<label xmlns="http://www.w3.org/2000/01/rdf-schema#">347422-a[765..850]</label>
	<pubmed_id xmlns="http://compbio.uchsc.edu/">347422-a</pubmed_id>
	<sentence_span xmlns="http://compbio.uchsc.edu/">[765..850]</sentence_span>
	<agent xmlns="http://compbio.uchsc.edu/">
		<rdf:Description>
			<coveredText xmlns="http://compbio.uchsc.edu/">GnRH</coveredText>
			<entrez_gene_id rdf:resource="http://compbio.uchsc.edu/entrez_gene_id/-1"/>
		</rdf:Description>
	</agent>
	<patient xmlns="http://compbio.uchsc.edu/">
		<rdf:Description>
			<coveredText xmlns="http://compbio.uchsc.edu/">gonadotropins</coveredText>
			<entrez_gene_id rdf:resource="http://compbio.uchsc.edu/entrez_gene_id/-1"/>
		</rdf:Description>
	</patient>
</rdf:Description>
<rdf:Description rdf:about="http://compbio.uchsc.edu/transport-relation/617798-a%5B378..557%5D">
	<rdf:type rdf:resource="http://compbio.uchsc.edu/TransportRelation"/>
	<label xmlns="http://www.w3.org/2000/01/rdf-schema#">617798-a[378..557]</label>
	<pubmed_id xmlns="http://compbio.uchsc.edu/">617798-a</pubmed_id>
	<sentence_span xmlns="http://compbio.uchsc.edu/">[378..557]</sentence_span>
	<patient xmlns="http://compbio.uchsc.edu/">
		<rdf:Description>
			<coveredText xmlns="http://compbio.uchsc.edu/">Trypsin</coveredText>
			<entrez_gene_id rdf:resource="http://compbio.uchsc.edu/entrez_gene_id/-1"/>
		</rdf:Description>
	</patient>
	<destination xmlns="http://compbio.uchsc.edu/">c-lysosome</destination>
</rdf:Description>
<rdf:Description rdf:about="http://compbio.uchsc.edu/transport-relation/33119-a%5B650..790%5D">
	<rdf:type rdf:resource="http://compbio.uchsc.edu/TransportRelation"/>
	<label xmlns="http://www.w3.org/2000/01/rdf-schema#">33119-a[650..790]</label>
	<pubmed_id xmlns="http://compbio.uchsc.edu/">33119-a</pubmed_id>
	<sentence_span xmlns="http://compbio.uchsc.edu/">[650..790]</sentence_span>
	<agent xmlns="http://compbio.uchsc.edu/">
		<rdf:Description>
			<coveredText xmlns="http://compbio.uchsc.edu/">leukocyte factors</coveredText>
			<entrez_gene_id rdf:resource="http://compbio.uchsc.edu/entrez_gene_id/-1"/>
		</rdf:Description>
	</agent>
	<patient xmlns="http://compbio.uchsc.edu/">
		<rdf:Description>
			<coveredText xmlns="http://compbio.uchsc.edu/">LTA</coveredText>
			<entrez_gene_id rdf:resource="http://compbio.uchsc.edu/entrez_gene_id/-1"/>
		</rdf:Description>
	</patient>
</rdf:Description>
<rdf:Description rdf:about="http://compbio.uchsc.edu/transport-relation/618900-a%5B0..203%5D">
	<rdf:type rdf:resource="http://compbio.uchsc.edu/TransportRelation"/>
	<label xmlns="http://www.w3.org/2000/01/rdf-schema#">618900-a[0..203]</label>
	<pubmed_id xmlns="http://compbio.uchsc.edu/">618900-a</pubmed_id>
	<sentence_span xmlns="http://compbio.uchsc.edu/">[0..203]</sentence_span>
	<patient xmlns="http://compbio.uchsc.edu/">
		<rdf:Description>
			<coveredText xmlns="http://compbio.uchsc.edu/">blood-destined proteins</coveredText>
			<entrez_gene_id rdf:resource="http://compbio.uchsc.edu/entrez_gene_id/-1"/>
		</rdf:Description>
	</patient>
	<destination xmlns="http://compbio.uchsc.edu/">c-cellular-component</destination>
</rdf:Description>
<rdf:Description rdf:about="http://compbio.uchsc.edu/transport-relation/620067-t%5B45..122%5D">
	<rdf:type rdf:resource="http://compbio.uchsc.edu/TransportRelation"/>
	<label xmlns="http://www.w3.org/2000/01/rdf-schema#">620067-t[45..122]</label>
	<pubmed_id xmlns="http://compbio.uchsc.edu/">620067-t</pubmed_id>
	<sentence_span xmlns="http://compbio.uchsc.edu/">[45..122]</sentence_span>
	<patient xmlns="http://compbio.uchsc.edu/">
		<rdf:Description>
			<coveredText xmlns="http://compbio.uchsc.edu/">17 beta-estradiol cytosol receptor complex</coveredText>
			<entrez_gene_id rdf:resource="http://compbio.uchsc.edu/entrez_gene_id/-1"/>
		</rdf:Description>
	</patient>
	<destination xmlns="http://compbio.uchsc.edu/">c-nucleus</destination>
</rdf:Description>
<rdf:Description rdf:about="http://compbio.uchsc.edu/transport-relation/620067-a%5B842..1115%5D">
	<rdf:type rdf:resource="http://compbio.uchsc.edu/TransportRelation"/>
	<label xmlns="http://www.w3.org/2000/01/rdf-schema#">620067-a[842..1115]</label>
	<pubmed_id xmlns="http://compbio.uchsc.edu/">620067-a</pubmed_id>
	<sentence_span xmlns="http://compbio.uchsc.edu/">[842..1115]</sentence_span>
	<patient xmlns="http://compbio.uchsc.edu/">
		<rdf:Description>
			<coveredText xmlns="http://compbio.uchsc.edu/">estradiol-receptor complex</coveredText>
			<entrez_gene_id rdf:resource="http://compbio.uchsc.edu/entrez_gene_id/-1"/>
		</rdf:Description>
	</patient>
	<destination xmlns="http://compbio.uchsc.edu/">c-nucleus</destination>
</rdf:Description>
<rdf:Description rdf:about="http://compbio.uchsc.edu/transport-relation/622138-a%5B342..1095%5D">
	<rdf:type rdf:resource="http://compbio.uchsc.edu/TransportRelation"/>
	<label xmlns="http://www.w3.org/2000/01/rdf-schema#">622138-a[342..1095]</label>
	<pubmed_id xmlns="http://compbio.uchsc.edu/">622138-a</pubmed_id>
	<sentence_span xmlns="http://compbio.uchsc.edu/">[342..1095]</sentence_span>
	<patient xmlns="http://compbio.uchsc.edu/">
		<rdf:Description>
			<coveredText xmlns="http://compbio.uchsc.edu/">5-14CH3-H4-folate</coveredText>
			<entrez_gene_id rdf:resource="http://compbio.uchsc.edu/entrez_gene_id/-1"/>
		</rdf:Description>
	</patient>
	<destination xmlns="http://compbio.uchsc.edu/">c-membrane</destination>
</rdf:Description>
<rdf:Description rdf:about="http://compbio.uchsc.edu/transport-relation/623762-a%5B84..273%5D">
	<rdf:type rdf:resource="http://compbio.uchsc.edu/TransportRelation"/>
	<label xmlns="http://www.w3.org/2000/01/rdf-schema#">623762-a[84..273]</label>
	<pubmed_id xmlns="http://compbio.uchsc.edu/">623762-a</pubmed_id>
	<sentence_span xmlns="http://compbio.uchsc.edu/">[84..273]</sentence_span>
	<patient xmlns="http://compbio.uchsc.edu/">
		<rdf:Description>
			<coveredText xmlns="http://compbio.uchsc.edu/">4-S RNA</coveredText>
			<entrez_gene_id rdf:resource="http://compbio.uchsc.edu/entrez_gene_id/-1"/>
		</rdf:Description>
	</patient>
	<destination xmlns="http://compbio.uchsc.edu/">c-cytoplasm</destination>
</rdf:Description>
<rdf:Description rdf:about="http://compbio.uchsc.edu/transport-relation/342499-a%5B251..536%5D">
	<rdf:type rdf:resource="http://compbio.uchsc.edu/TransportRelation"/>
	<label xmlns="http://www.w3.org/2000/01/rdf-schema#">342499-a[251..536]</label>
	<pubmed_id xmlns="http://compbio.uchsc.edu/">342499-a</pubmed_id>
	<sentence_span xmlns="http://compbio.uchsc.edu/">[251..536]</sentence_span>
	<patient xmlns="http://compbio.uchsc.edu/">
		<rdf:Description>
			<coveredText xmlns="http://compbio.uchsc.edu/">nitrate reductase</coveredText>
			<entrez_gene_id rdf:resource="http://compbio.uchsc.edu/entrez_gene_id/-1"/>
		</rdf:Description>
	</patient>
	<source xmlns="http://compbio.uchsc.edu/">c-membrane</source>
</rdf:Description>
<rdf:Description rdf:about="http://compbio.uchsc.edu/transport-relation/342664-a%5B814..899%5D">
	<rdf:type rdf:resource="http://compbio.uchsc.edu/TransportRelation"/>
	<label xmlns="http://www.w3.org/2000/01/rdf-schema#">342664-a[814..899]</label>
	<pubmed_id xmlns="http://compbio.uchsc.edu/">342664-a</pubmed_id>
	<sentence_span xmlns="http://compbio.uchsc.edu/">[814..899]</sentence_span>
	<agent xmlns="http://compbio.uchsc.edu/">
		<rdf:Description>
			<coveredText xmlns="http://compbio.uchsc.edu/">GnRH</coveredText>
			<entrez_gene_id rdf:resource="http://compbio.uchsc.edu/entrez_gene_id/-1"/>
		</rdf:Description>
	</agent>
	<patient xmlns="http://compbio.uchsc.edu/">
		<rdf:Description>
			<coveredText xmlns="http://compbio.uchsc.edu/">LH</coveredText>
			<entrez_gene_id rdf:resource="http://compbio.uchsc.edu/entrez_gene_id/-1"/>
		</rdf:Description>
	</patient>
</rdf:Description>
<rdf:Description rdf:about="http://compbio.uchsc.edu/transport-relation/36555-a%5B416..695%5D">
	<rdf:type rdf:resource="http://compbio.uchsc.edu/TransportRelation"/>
	<label xmlns="http://www.w3.org/2000/01/rdf-schema#">36555-a[416..695]</label>
	<pubmed_id xmlns="http://compbio.uchsc.edu/">36555-a</pubmed_id>
	<sentence_span xmlns="http://compbio.uchsc.edu/">[416..695]</sentence_span>
	<patient xmlns="http://compbio.uchsc.edu/">
		<rdf:Description>
			<coveredText xmlns="http://compbio.uchsc.edu/">peptidyl transferase</coveredText>
			<entrez_gene_id rdf:resource="http://compbio.uchsc.edu/entrez_gene_id/-1"/>
		</rdf:Description>
	</patient>
	<destination xmlns="http://compbio.uchsc.edu/">c-cytoplasm</destination>
</rdf:Description>
<rdf:Description rdf:about="http://compbio.uchsc.edu/transport-relation/264123-a%5B0..273%5D">
	<rdf:type rdf:resource="http://compbio.uchsc.edu/TransportRelation"/>
	<label xmlns="http://www.w3.org/2000/01/rdf-schema#">264123-a[0..273]</label>
	<pubmed_id xmlns="http://compbio.uchsc.edu/">264123-a</pubmed_id>
	<sentence_span xmlns="http://compbio.uchsc.edu/">[0..273]</sentence_span>
	<patient xmlns="http://compbio.uchsc.edu/">
		<rdf:Description>
			<coveredText xmlns="http://compbio.uchsc.edu/">microtubules</coveredText>
			<entrez_gene_id rdf:resource="http://compbio.uchsc.edu/entrez_gene_id/-1"/>
		</rdf:Description>
	</patient>
	<destination xmlns="http://compbio.uchsc.edu/">c-cellular-component</destination>
</rdf:Description>
<rdf:Description rdf:about="http://compbio.uchsc.edu/transport-relation/122555-t%5B0..116%5D">
	<rdf:type rdf:resource="http://compbio.uchsc.edu/TransportRelation"/>
	<label xmlns="http://www.w3.org/2000/01/rdf-schema#">122555-t[0..116]</label>
	<pubmed_id xmlns="http://compbio.uchsc.edu/">122555-t</pubmed_id>
	<sentence_span xmlns="http://compbio.uchsc.edu/">[0..116]</sentence_span>
	<patient xmlns="http://compbio.uchsc.edu/">
		<rdf:Description>
			<coveredText xmlns="http://compbio.uchsc.edu/">rRNA</coveredText>
			<entrez_gene_id rdf:resource="http://compbio.uchsc.edu/entrez_gene_id/-1"/>
		</rdf:Description>
	</patient>
	<destination xmlns="http://compbio.uchsc.edu/">c-nucleus</destination>
</rdf:Description>
<rdf:Description rdf:about="http://compbio.uchsc.edu/transport-relation/122555-t%5B0..116%5D-2">
	<rdf:type rdf:resource="http://compbio.uchsc.edu/TransportRelation"/>
	<label xmlns="http://www.w3.org/2000/01/rdf-schema#">122555-t[0..116]-2</label>
	<pubmed_id xmlns="http://compbio.uchsc.edu/">122555-t</pubmed_id>
	<sentence_span xmlns="http://compbio.uchsc.edu/">[0..116]</sentence_span>
	<patient xmlns="http://compbio.uchsc.edu/">
		<rdf:Description>
			<coveredText xmlns="http://compbio.uchsc.edu/">rRNA</coveredText>
			<entrez_gene_id rdf:resource="http://compbio.uchsc.edu/entrez_gene_id/-1"/>
		</rdf:Description>
	</patient>
	<destination xmlns="http://compbio.uchsc.edu/">c-cytoplasm</destination>
</rdf:Description>
<rdf:Description rdf:about="http://compbio.uchsc.edu/transport-relation/630590-a%5B486..803%5D">
	<rdf:type rdf:resource="http://compbio.uchsc.edu/TransportRelation"/>
	<label xmlns="http://www.w3.org/2000/01/rdf-schema#">630590-a[486..803]</label>
	<pubmed_id xmlns="http://compbio.uchsc.edu/">630590-a</pubmed_id>
	<sentence_span xmlns="http://compbio.uchsc.edu/">[486..803]</sentence_span>
	<patient xmlns="http://compbio.uchsc.edu/">
		<rdf:Description>
			<coveredText xmlns="http://compbio.uchsc.edu/">caseins</coveredText>
			<entrez_gene_id rdf:resource="http://compbio.uchsc.edu/entrez_gene_id/-1"/>
		</rdf:Description>
	</patient>
	<destination xmlns="http://compbio.uchsc.edu/">c-cellular-component</destination>
</rdf:Description>
<rdf:Description rdf:about="http://compbio.uchsc.edu/transport-relation/631896-a%5B656..816%5D">
	<rdf:type rdf:resource="http://compbio.uchsc.edu/TransportRelation"/>
	<label xmlns="http://www.w3.org/2000/01/rdf-schema#">631896-a[656..816]</label>
	<pubmed_id xmlns="http://compbio.uchsc.edu/">631896-a</pubmed_id>
	<sentence_span xmlns="http://compbio.uchsc.edu/">[656..816]</sentence_span>
	<patient xmlns="http://compbio.uchsc.edu/">
		<rdf:Description>
			<coveredText xmlns="http://compbio.uchsc.edu/">interferon</coveredText>
			<entrez_gene_id rdf:resource="http://compbio.uchsc.edu/entrez_gene_id/-1"/>
		</rdf:Description>
	</patient>
	<source xmlns="http://compbio.uchsc.edu/">c-cellular-component</source>
</rdf:Description>
<rdf:Description rdf:about="http://compbio.uchsc.edu/transport-relation/631896-a%5B656..816%5D-2">
	<rdf:type rdf:resource="http://compbio.uchsc.edu/TransportRelation"/>
	<label xmlns="http://www.w3.org/2000/01/rdf-schema#">631896-a[656..816]-2</label>
	<pubmed_id xmlns="http://compbio.uchsc.edu/">631896-a</pubmed_id>
	<sentence_span xmlns="http://compbio.uchsc.edu/">[656..816]</sentence_span>
	<patient xmlns="http://compbio.uchsc.edu/">
		<rdf:Description>
			<coveredText xmlns="http://compbio.uchsc.edu/">interferon</coveredText>
			<entrez_gene_id rdf:resource="http://compbio.uchsc.edu/entrez_gene_id/-1"/>
		</rdf:Description>
	</patient>
	<destination xmlns="http://compbio.uchsc.edu/">c-cellular-component</destination>
</rdf:Description>
<rdf:Description rdf:about="http://compbio.uchsc.edu/transport-relation/631923-t%5B0..96%5D">
	<rdf:type rdf:resource="http://compbio.uchsc.edu/TransportRelation"/>
	<label xmlns="http://www.w3.org/2000/01/rdf-schema#">631923-t[0..96]</label>
	<pubmed_id xmlns="http://compbio.uchsc.edu/">631923-t</pubmed_id>
	<sentence_span xmlns="http://compbio.uchsc.edu/">[0..96]</sentence_span>
	<agent xmlns="http://compbio.uchsc.edu/">
		<rdf:Description>
			<coveredText xmlns="http://compbio.uchsc.edu/">concanavalin A</coveredText>
			<entrez_gene_id rdf:resource="http://compbio.uchsc.edu/entrez_gene_id/-1"/>
		</rdf:Description>
	</agent>
	<patient xmlns="http://compbio.uchsc.edu/">
		<rdf:Description>
			<coveredText xmlns="http://compbio.uchsc.edu/">eosinophil chemotactic factor</coveredText>
			<entrez_gene_id rdf:resource="http://compbio.uchsc.edu/entrez_gene_id/-1"/>
		</rdf:Description>
	</patient>
</rdf:Description>
<rdf:Description rdf:about="http://compbio.uchsc.edu/transport-relation/632246-a%5B977..1164%5D">
	<rdf:type rdf:resource="http://compbio.uchsc.edu/TransportRelation"/>
	<label xmlns="http://www.w3.org/2000/01/rdf-schema#">632246-a[977..1164]</label>
	<pubmed_id xmlns="http://compbio.uchsc.edu/">632246-a</pubmed_id>
	<sentence_span xmlns="http://compbio.uchsc.edu/">[977..1164]</sentence_span>
	<patient xmlns="http://compbio.uchsc.edu/">
		<rdf:Description>
			<coveredText xmlns="http://compbio.uchsc.edu/">alpha-cyano-4</coveredText>
			<entrez_gene_id rdf:resource="http://compbio.uchsc.edu/entrez_gene_id/-1"/>
		</rdf:Description>
	</patient>
	<destination xmlns="http://compbio.uchsc.edu/">c-mitochondrion</destination>
</rdf:Description>
<rdf:Description rdf:about="http://compbio.uchsc.edu/transport-relation/416028-a%5B790..923%5D">
	<rdf:type rdf:resource="http://compbio.uchsc.edu/TransportRelation"/>
	<label xmlns="http://www.w3.org/2000/01/rdf-schema#">416028-a[790..923]</label>
	<pubmed_id xmlns="http://compbio.uchsc.edu/">416028-a</pubmed_id>
	<sentence_span xmlns="http://compbio.uchsc.edu/">[790..923]</sentence_span>
	<patient xmlns="http://compbio.uchsc.edu/">
		<rdf:Description>
			<coveredText xmlns="http://compbio.uchsc.edu/">GPI</coveredText>
			<entrez_gene_id rdf:resource="http://compbio.uchsc.edu/entrez_gene_id/-1"/>
		</rdf:Description>
	</patient>
	<source xmlns="http://compbio.uchsc.edu/">c-membrane</source>
</rdf:Description>
<rdf:Description rdf:about="http://compbio.uchsc.edu/transport-relation/633077-a%5B1033..1430%5D">
	<rdf:type rdf:resource="http://compbio.uchsc.edu/TransportRelation"/>
	<label xmlns="http://www.w3.org/2000/01/rdf-schema#">633077-a[1033..1430]</label>
	<pubmed_id xmlns="http://compbio.uchsc.edu/">633077-a</pubmed_id>
	<sentence_span xmlns="http://compbio.uchsc.edu/">[1033..1430]</sentence_span>
	<patient xmlns="http://compbio.uchsc.edu/">
		<rdf:Description>
			<coveredText xmlns="http://compbio.uchsc.edu/">platelet 5</coveredText>
			<entrez_gene_id rdf:resource="http://compbio.uchsc.edu/entrez_gene_id/-1"/>
		</rdf:Description>
	</patient>
	<destination xmlns="http://compbio.uchsc.edu/">c-membrane</destination>
</rdf:Description>
<rdf:Description rdf:about="http://compbio.uchsc.edu/transport-relation/634792-a%5B1205..1326%5D">
	<rdf:type rdf:resource="http://compbio.uchsc.edu/TransportRelation"/>
	<label xmlns="http://www.w3.org/2000/01/rdf-schema#">634792-a[1205..1326]</label>
	<pubmed_id xmlns="http://compbio.uchsc.edu/">634792-a</pubmed_id>
	<sentence_span xmlns="http://compbio.uchsc.edu/">[1205..1326]</sentence_span>
	<agent xmlns="http://compbio.uchsc.edu/">
		<rdf:Description>
			<coveredText xmlns="http://compbio.uchsc.edu/">micrococcal nuclease</coveredText>
			<entrez_gene_id rdf:resource="http://compbio.uchsc.edu/entrez_gene_id/-1"/>
		</rdf:Description>
	</agent>
	<patient xmlns="http://compbio.uchsc.edu/">
		<rdf:Description>
			<coveredText xmlns="http://compbio.uchsc.edu/">nucleoprotein particles</coveredText>
			<entrez_gene_id rdf:resource="http://compbio.uchsc.edu/entrez_gene_id/-1"/>
		</rdf:Description>
	</patient>
</rdf:Description>
<rdf:Description rdf:about="http://compbio.uchsc.edu/transport-relation/345278-a%5B0..181%5D">
	<rdf:type rdf:resource="http://compbio.uchsc.edu/TransportRelation"/>
	<label xmlns="http://www.w3.org/2000/01/rdf-schema#">345278-a[0..181]</label>
	<pubmed_id xmlns="http://compbio.uchsc.edu/">345278-a</pubmed_id>
	<sentence_span xmlns="http://compbio.uchsc.edu/">[0..181]</sentence_span>
	<patient xmlns="http://compbio.uchsc.edu/">
		<rdf:Description>
			<coveredText xmlns="http://compbio.uchsc.edu/">membrane-polysome complexes</coveredText>
			<entrez_gene_id rdf:resource="http://compbio.uchsc.edu/entrez_gene_id/-1"/>
		</rdf:Description>
	</patient>
	<source xmlns="http://compbio.uchsc.edu/">c-membrane</source>
</rdf:Description>
<rdf:Description rdf:about="http://compbio.uchsc.edu/transport-relation/205239-a%5B274..461%5D">
	<rdf:type rdf:resource="http://compbio.uchsc.edu/TransportRelation"/>
	<label xmlns="http://www.w3.org/2000/01/rdf-schema#">205239-a[274..461]</label>
	<pubmed_id xmlns="http://compbio.uchsc.edu/">205239-a</pubmed_id>
	<sentence_span xmlns="http://compbio.uchsc.edu/">[274..461]</sentence_span>
	<patient xmlns="http://compbio.uchsc.edu/">
		<rdf:Description>
			<coveredText xmlns="http://compbio.uchsc.edu/">Ig</coveredText>
			<entrez_gene_id rdf:resource="http://compbio.uchsc.edu/entrez_gene_id/-1"/>
		</rdf:Description>
	</patient>
	<destination xmlns="http://compbio.uchsc.edu/">c-cellular-component</destination>
</rdf:Description>
<rdf:Description rdf:about="http://compbio.uchsc.edu/transport-relation/638154-t%5B0..75%5D">
	<rdf:type rdf:resource="http://compbio.uchsc.edu/TransportRelation"/>
	<label xmlns="http://www.w3.org/2000/01/rdf-schema#">638154-t[0..75]</label>
	<pubmed_id xmlns="http://compbio.uchsc.edu/">638154-t</pubmed_id>
	<sentence_span xmlns="http://compbio.uchsc.edu/">[0..75]</sentence_span>
	<patient xmlns="http://compbio.uchsc.edu/">
		<rdf:Description>
			<coveredText xmlns="http://compbio.uchsc.edu/">secretory glycoproteins</coveredText>
			<entrez_gene_id rdf:resource="http://compbio.uchsc.edu/entrez_gene_id/-1"/>
		</rdf:Description>
	</patient>
	<destination xmlns="http://compbio.uchsc.edu/">c-cellular-component</destination>
</rdf:Description>
<rdf:Description rdf:about="http://compbio.uchsc.edu/transport-relation/638167-a%5B537..700%5D">
	<rdf:type rdf:resource="http://compbio.uchsc.edu/TransportRelation"/>
	<label xmlns="http://www.w3.org/2000/01/rdf-schema#">638167-a[537..700]</label>
	<pubmed_id xmlns="http://compbio.uchsc.edu/">638167-a</pubmed_id>
	<sentence_span xmlns="http://compbio.uchsc.edu/">[537..700]</sentence_span>
	<patient xmlns="http://compbio.uchsc.edu/">
		<rdf:Description>
			<coveredText xmlns="http://compbio.uchsc.edu/">lipoprotein lipase</coveredText>
			<entrez_gene_id rdf:resource="http://compbio.uchsc.edu/entrez_gene_id/-1"/>
		</rdf:Description>
	</patient>
	<destination xmlns="http://compbio.uchsc.edu/">c-cell-surface</destination>
</rdf:Description>
<rdf:Description rdf:about="http://compbio.uchsc.edu/transport-relation/565243-a%5B1049..1184%5D">
	<rdf:type rdf:resource="http://compbio.uchsc.edu/TransportRelation"/>
	<label xmlns="http://www.w3.org/2000/01/rdf-schema#">565243-a[1049..1184]</label>
	<pubmed_id xmlns="http://compbio.uchsc.edu/">565243-a</pubmed_id>
	<sentence_span xmlns="http://compbio.uchsc.edu/">[1049..1184]</sentence_span>
	<agent xmlns="http://compbio.uchsc.edu/">
		<rdf:Description>
			<coveredText xmlns="http://compbio.uchsc.edu/">Men</coveredText>
			<entrez_gene_id rdf:resource="http://compbio.uchsc.edu/entrez_gene_id/-1"/>
		</rdf:Description>
	</agent>
	<patient xmlns="http://compbio.uchsc.edu/">
		<rdf:Description>
			<coveredText xmlns="http://compbio.uchsc.edu/">LH</coveredText>
			<entrez_gene_id rdf:resource="http://compbio.uchsc.edu/entrez_gene_id/-1"/>
		</rdf:Description>
	</patient>
</rdf:Description>
<rdf:Description rdf:about="http://compbio.uchsc.edu/transport-relation/639301-a%5B851..998%5D">
	<rdf:type rdf:resource="http://compbio.uchsc.edu/TransportRelation"/>
	<label xmlns="http://www.w3.org/2000/01/rdf-schema#">639301-a[851..998]</label>
	<pubmed_id xmlns="http://compbio.uchsc.edu/">639301-a</pubmed_id>
	<sentence_span xmlns="http://compbio.uchsc.edu/">[851..998]</sentence_span>
	<patient xmlns="http://compbio.uchsc.edu/">
		<rdf:Description>
			<coveredText xmlns="http://compbio.uchsc.edu/">collagenase</coveredText>
			<entrez_gene_id rdf:resource="http://compbio.uchsc.edu/entrez_gene_id/-1"/>
		</rdf:Description>
	</patient>
	<source xmlns="http://compbio.uchsc.edu/">c-lysosome</source>
</rdf:Description>
<rdf:Description rdf:about="http://compbio.uchsc.edu/transport-relation/346557-a%5B238..452%5D">
	<rdf:type rdf:resource="http://compbio.uchsc.edu/TransportRelation"/>
	<label xmlns="http://www.w3.org/2000/01/rdf-schema#">346557-a[238..452]</label>
	<pubmed_id xmlns="http://compbio.uchsc.edu/">346557-a</pubmed_id>
	<sentence_span xmlns="http://compbio.uchsc.edu/">[238..452]</sentence_span>
	<agent xmlns="http://compbio.uchsc.edu/">
		<rdf:Description>
			<coveredText xmlns="http://compbio.uchsc.edu/">NAD cycle enzymes</coveredText>
			<entrez_gene_id rdf:resource="http://compbio.uchsc.edu/entrez_gene_id/-1"/>
		</rdf:Description>
	</agent>
	<patient xmlns="http://compbio.uchsc.edu/">
		<rdf:Description>
			<coveredText xmlns="http://compbio.uchsc.edu/">NAD degradation products</coveredText>
			<entrez_gene_id rdf:resource="http://compbio.uchsc.edu/entrez_gene_id/-1"/>
		</rdf:Description>
	</patient>
</rdf:Description>
<rdf:Description rdf:about="http://compbio.uchsc.edu/transport-relation/641566-a%5B746..909%5D">
	<rdf:type rdf:resource="http://compbio.uchsc.edu/TransportRelation"/>
	<label xmlns="http://www.w3.org/2000/01/rdf-schema#">641566-a[746..909]</label>
	<pubmed_id xmlns="http://compbio.uchsc.edu/">641566-a</pubmed_id>
	<sentence_span xmlns="http://compbio.uchsc.edu/">[746..909]</sentence_span>
	<patient xmlns="http://compbio.uchsc.edu/">
		<rdf:Description>
			<coveredText xmlns="http://compbio.uchsc.edu/">H-3 C</coveredText>
			<entrez_gene_id rdf:resource="http://compbio.uchsc.edu/entrez_gene_id/-1"/>
		</rdf:Description>
	</patient>
	<source xmlns="http://compbio.uchsc.edu/">c-cellular-component</source>
</rdf:Description>
<rdf:Description rdf:about="http://compbio.uchsc.edu/transport-relation/273916-a%5B0..282%5D">
	<rdf:type rdf:resource="http://compbio.uchsc.edu/TransportRelation"/>
	<label xmlns="http://www.w3.org/2000/01/rdf-schema#">273916-a[0..282]</label>
	<pubmed_id xmlns="http://compbio.uchsc.edu/">273916-a</pubmed_id>
	<sentence_span xmlns="http://compbio.uchsc.edu/">[0..282]</sentence_span>
	<patient xmlns="http://compbio.uchsc.edu/">
		<rdf:Description>
			<coveredText xmlns="http://compbio.uchsc.edu/">horseradish peroxidase</coveredText>
			<entrez_gene_id rdf:resource="http://compbio.uchsc.edu/entrez_gene_id/-1"/>
		</rdf:Description>
	</patient>
	<destination xmlns="http://compbio.uchsc.edu/">c-membrane</destination>
</rdf:Description>
<rdf:Description rdf:about="http://compbio.uchsc.edu/transport-relation/565672-a%5B0..96%5D">
	<rdf:type rdf:resource="http://compbio.uchsc.edu/TransportRelation"/>
	<label xmlns="http://www.w3.org/2000/01/rdf-schema#">565672-a[0..96]</label>
	<pubmed_id xmlns="http://compbio.uchsc.edu/">565672-a</pubmed_id>
	<sentence_span xmlns="http://compbio.uchsc.edu/">[0..96]</sentence_span>
	<agent xmlns="http://compbio.uchsc.edu/">
		<rdf:Description>
			<coveredText xmlns="http://compbio.uchsc.edu/">a hydrogenase</coveredText>
			<entrez_gene_id rdf:resource="http://compbio.uchsc.edu/entrez_gene_id/-1"/>
		</rdf:Description>
	</agent>
	<patient xmlns="http://compbio.uchsc.edu/">
		<rdf:Description>
			<coveredText xmlns="http://compbio.uchsc.edu/">nitrogenase</coveredText>
			<entrez_gene_id rdf:resource="http://compbio.uchsc.edu/entrez_gene_id/-1"/>
		</rdf:Description>
	</patient>
</rdf:Description>
<rdf:Description rdf:about="http://compbio.uchsc.edu/transport-relation/647690-t%5B0..86%5D">
	<rdf:type rdf:resource="http://compbio.uchsc.edu/TransportRelation"/>
	<label xmlns="http://www.w3.org/2000/01/rdf-schema#">647690-t[0..86]</label>
	<pubmed_id xmlns="http://compbio.uchsc.edu/">647690-t</pubmed_id>
	<sentence_span xmlns="http://compbio.uchsc.edu/">[0..86]</sentence_span>
	<patient xmlns="http://compbio.uchsc.edu/">
		<rdf:Description>
			<coveredText xmlns="http://compbio.uchsc.edu/">estrogen receptor</coveredText>
			<entrez_gene_id rdf:resource="http://compbio.uchsc.edu/entrez_gene_id/-1"/>
		</rdf:Description>
	</patient>
	<destination xmlns="http://compbio.uchsc.edu/">c-nucleus</destination>
</rdf:Description>
<rdf:Description rdf:about="http://compbio.uchsc.edu/transport-relation/647690-a%5B514..652%5D">
	<rdf:type rdf:resource="http://compbio.uchsc.edu/TransportRelation"/>
	<label xmlns="http://www.w3.org/2000/01/rdf-schema#">647690-a[514..652]</label>
	<pubmed_id xmlns="http://compbio.uchsc.edu/">647690-a</pubmed_id>
	<sentence_span xmlns="http://compbio.uchsc.edu/">[514..652]</sentence_span>
	<patient xmlns="http://compbio.uchsc.edu/">
		<rdf:Description>
			<coveredText xmlns="http://compbio.uchsc.edu/">cytosol receptor</coveredText>
			<entrez_gene_id rdf:resource="http://compbio.uchsc.edu/entrez_gene_id/-1"/>
		</rdf:Description>
	</patient>
	<destination xmlns="http://compbio.uchsc.edu/">c-nucleus</destination>
</rdf:Description>
<rdf:Description rdf:about="http://compbio.uchsc.edu/transport-relation/647690-a%5B653..858%5D">
	<rdf:type rdf:resource="http://compbio.uchsc.edu/TransportRelation"/>
	<label xmlns="http://www.w3.org/2000/01/rdf-schema#">647690-a[653..858]</label>
	<pubmed_id xmlns="http://compbio.uchsc.edu/">647690-a</pubmed_id>
	<sentence_span xmlns="http://compbio.uchsc.edu/">[653..858]</sentence_span>
	<patient xmlns="http://compbio.uchsc.edu/">
		<rdf:Description>
			<coveredText xmlns="http://compbio.uchsc.edu/">estrogen receptor</coveredText>
			<entrez_gene_id rdf:resource="http://compbio.uchsc.edu/entrez_gene_id/-1"/>
		</rdf:Description>
	</patient>
	<destination xmlns="http://compbio.uchsc.edu/">c-nucleus</destination>
</rdf:Description>
<rdf:Description rdf:about="http://compbio.uchsc.edu/transport-relation/647690-a%5B859..1077%5D">
	<rdf:type rdf:resource="http://compbio.uchsc.edu/TransportRelation"/>
	<label xmlns="http://www.w3.org/2000/01/rdf-schema#">647690-a[859..1077]</label>
	<pubmed_id xmlns="http://compbio.uchsc.edu/">647690-a</pubmed_id>
	<sentence_span xmlns="http://compbio.uchsc.edu/">[859..1077]</sentence_span>
	<patient xmlns="http://compbio.uchsc.edu/">
		<rdf:Description>
			<coveredText xmlns="http://compbio.uchsc.edu/">estrogen receptor</coveredText>
			<entrez_gene_id rdf:resource="http://compbio.uchsc.edu/entrez_gene_id/-1"/>
		</rdf:Description>
	</patient>
	<destination xmlns="http://compbio.uchsc.edu/">c-nucleus</destination>
</rdf:Description>
<rdf:Description rdf:about="http://compbio.uchsc.edu/transport-relation/565790-a%5B1687..1928%5D">
	<rdf:type rdf:resource="http://compbio.uchsc.edu/TransportRelation"/>
	<label xmlns="http://www.w3.org/2000/01/rdf-schema#">565790-a[1687..1928]</label>
	<pubmed_id xmlns="http://compbio.uchsc.edu/">565790-a</pubmed_id>
	<sentence_span xmlns="http://compbio.uchsc.edu/">[1687..1928]</sentence_span>
	<patient xmlns="http://compbio.uchsc.edu/">
		<rdf:Description>
			<coveredText xmlns="http://compbio.uchsc.edu/">protease</coveredText>
			<entrez_gene_id rdf:resource="http://compbio.uchsc.edu/entrez_gene_id/-1"/>
		</rdf:Description>
	</patient>
	<destination xmlns="http://compbio.uchsc.edu/">c-plasma-membrane</destination>
</rdf:Description>
<rdf:Description rdf:about="http://compbio.uchsc.edu/transport-relation/418151-a%5B128..229%5D">
	<rdf:type rdf:resource="http://compbio.uchsc.edu/TransportRelation"/>
	<label xmlns="http://www.w3.org/2000/01/rdf-schema#">418151-a[128..229]</label>
	<pubmed_id xmlns="http://compbio.uchsc.edu/">418151-a</pubmed_id>
	<sentence_span xmlns="http://compbio.uchsc.edu/">[128..229]</sentence_span>
	<agent xmlns="http://compbio.uchsc.edu/">
		<rdf:Description>
			<coveredText xmlns="http://compbio.uchsc.edu/">enzymes</coveredText>
			<entrez_gene_id rdf:resource="http://compbio.uchsc.edu/entrez_gene_id/-1"/>
		</rdf:Description>
	</agent>
	<source xmlns="http://compbio.uchsc.edu/">c-lysosome</source>
	<destination xmlns="http://compbio.uchsc.edu/">c-cytosol</destination>
</rdf:Description>
<rdf:Description rdf:about="http://compbio.uchsc.edu/transport-relation/25951-a%5B0..238%5D">
	<rdf:type rdf:resource="http://compbio.uchsc.edu/TransportRelation"/>
	<label xmlns="http://www.w3.org/2000/01/rdf-schema#">25951-a[0..238]</label>
	<pubmed_id xmlns="http://compbio.uchsc.edu/">25951-a</pubmed_id>
	<sentence_span xmlns="http://compbio.uchsc.edu/">[0..238]</sentence_span>
	<patient xmlns="http://compbio.uchsc.edu/">
		<rdf:Description>
			<coveredText xmlns="http://compbio.uchsc.edu/">alpha-latrotoxin</coveredText>
			<entrez_gene_id rdf:resource="http://compbio.uchsc.edu/entrez_gene_id/-1"/>
		</rdf:Description>
	</patient>
	<destination xmlns="http://compbio.uchsc.edu/">c-cytoplasmic-vesicle</destination>
</rdf:Description>
<rdf:Description rdf:about="http://compbio.uchsc.edu/transport-relation/418578-a%5B753..931%5D">
	<rdf:type rdf:resource="http://compbio.uchsc.edu/TransportRelation"/>
	<label xmlns="http://www.w3.org/2000/01/rdf-schema#">418578-a[753..931]</label>
	<pubmed_id xmlns="http://compbio.uchsc.edu/">418578-a</pubmed_id>
	<sentence_span xmlns="http://compbio.uchsc.edu/">[753..931]</sentence_span>
	<patient xmlns="http://compbio.uchsc.edu/">
		<rdf:Description>
			<coveredText xmlns="http://compbio.uchsc.edu/">lysosomal enzymes</coveredText>
			<entrez_gene_id rdf:resource="http://compbio.uchsc.edu/entrez_gene_id/-1"/>
		</rdf:Description>
	</patient>
	<destination xmlns="http://compbio.uchsc.edu/">c-cytosol</destination>
</rdf:Description>
<rdf:Description rdf:about="http://compbio.uchsc.edu/transport-relation/657267-a%5B1316..1508%5D">
	<rdf:type rdf:resource="http://compbio.uchsc.edu/TransportRelation"/>
	<label xmlns="http://www.w3.org/2000/01/rdf-schema#">657267-a[1316..1508]</label>
	<pubmed_id xmlns="http://compbio.uchsc.edu/">657267-a</pubmed_id>
	<sentence_span xmlns="http://compbio.uchsc.edu/">[1316..1508]</sentence_span>
	<patient xmlns="http://compbio.uchsc.edu/">
		<rdf:Description>
			<coveredText xmlns="http://compbio.uchsc.edu/">CSP</coveredText>
			<entrez_gene_id rdf:resource="http://compbio.uchsc.edu/entrez_gene_id/-1"/>
		</rdf:Description>
	</patient>
	<destination xmlns="http://compbio.uchsc.edu/">c-cellular-component</destination>
</rdf:Description>
<rdf:Description rdf:about="http://compbio.uchsc.edu/transport-relation/248014-t%5B0..91%5D">
	<rdf:type rdf:resource="http://compbio.uchsc.edu/TransportRelation"/>
	<label xmlns="http://www.w3.org/2000/01/rdf-schema#">248014-t[0..91]</label>
	<pubmed_id xmlns="http://compbio.uchsc.edu/">248014-t</pubmed_id>
	<sentence_span xmlns="http://compbio.uchsc.edu/">[0..91]</sentence_span>
	<patient xmlns="http://compbio.uchsc.edu/">
		<rdf:Description>
			<coveredText xmlns="http://compbio.uchsc.edu/">glycoprotein</coveredText>
			<entrez_gene_id rdf:resource="http://compbio.uchsc.edu/entrez_gene_id/-1"/>
		</rdf:Description>
	</patient>
	<destination xmlns="http://compbio.uchsc.edu/">c-cellular-component</destination>
</rdf:Description>
<rdf:Description rdf:about="http://compbio.uchsc.edu/transport-relation/658055-a%5B800..1099%5D">
	<rdf:type rdf:resource="http://compbio.uchsc.edu/TransportRelation"/>
	<label xmlns="http://www.w3.org/2000/01/rdf-schema#">658055-a[800..1099]</label>
	<pubmed_id xmlns="http://compbio.uchsc.edu/">658055-a</pubmed_id>
	<sentence_span xmlns="http://compbio.uchsc.edu/">[800..1099]</sentence_span>
	<patient xmlns="http://compbio.uchsc.edu/">
		<rdf:Description>
			<coveredText xmlns="http://compbio.uchsc.edu/">pyruvate dehydrogenase</coveredText>
			<entrez_gene_id rdf:resource="http://compbio.uchsc.edu/entrez_gene_id/-1"/>
		</rdf:Description>
	</patient>
	<destination xmlns="http://compbio.uchsc.edu/">c-mitochondrion</destination>
</rdf:Description>
<rdf:Description rdf:about="http://compbio.uchsc.edu/transport-relation/26620-a%5B1005..1117%5D">
	<rdf:type rdf:resource="http://compbio.uchsc.edu/TransportRelation"/>
	<label xmlns="http://www.w3.org/2000/01/rdf-schema#">26620-a[1005..1117]</label>
	<pubmed_id xmlns="http://compbio.uchsc.edu/">26620-a</pubmed_id>
	<sentence_span xmlns="http://compbio.uchsc.edu/">[1005..1117]</sentence_span>
	<patient xmlns="http://compbio.uchsc.edu/">
		<rdf:Description>
			<coveredText xmlns="http://compbio.uchsc.edu/">Steroid--receptor complex</coveredText>
			<entrez_gene_id rdf:resource="http://compbio.uchsc.edu/entrez_gene_id/-1"/>
		</rdf:Description>
	</patient>
	<source xmlns="http://compbio.uchsc.edu/">c-nucleus</source>
</rdf:Description>
<rdf:Description rdf:about="http://compbio.uchsc.edu/transport-relation/207880-a%5B474..677%5D">
	<rdf:type rdf:resource="http://compbio.uchsc.edu/TransportRelation"/>
	<label xmlns="http://www.w3.org/2000/01/rdf-schema#">207880-a[474..677]</label>
	<pubmed_id xmlns="http://compbio.uchsc.edu/">207880-a</pubmed_id>
	<sentence_span xmlns="http://compbio.uchsc.edu/">[474..677]</sentence_span>
	<patient xmlns="http://compbio.uchsc.edu/">
		<rdf:Description>
			<coveredText xmlns="http://compbio.uchsc.edu/">estrogen receptors</coveredText>
			<entrez_gene_id rdf:resource="http://compbio.uchsc.edu/entrez_gene_id/-1"/>
		</rdf:Description>
	</patient>
	<destination xmlns="http://compbio.uchsc.edu/">c-nucleus</destination>
</rdf:Description>
<rdf:Description rdf:about="http://compbio.uchsc.edu/transport-relation/351204-a%5B287..521%5D">
	<rdf:type rdf:resource="http://compbio.uchsc.edu/TransportRelation"/>
	<label xmlns="http://www.w3.org/2000/01/rdf-schema#">351204-a[287..521]</label>
	<pubmed_id xmlns="http://compbio.uchsc.edu/">351204-a</pubmed_id>
	<sentence_span xmlns="http://compbio.uchsc.edu/">[287..521]</sentence_span>
	<patient xmlns="http://compbio.uchsc.edu/">
		<rdf:Description>
			<coveredText xmlns="http://compbio.uchsc.edu/">cytoplasmic receptors</coveredText>
			<entrez_gene_id rdf:resource="http://compbio.uchsc.edu/entrez_gene_id/-1"/>
		</rdf:Description>
	</patient>
	<destination xmlns="http://compbio.uchsc.edu/">c-nucleus</destination>
</rdf:Description>
<rdf:Description rdf:about="http://compbio.uchsc.edu/transport-relation/666270-a%5B859..1073%5D">
	<rdf:type rdf:resource="http://compbio.uchsc.edu/TransportRelation"/>
	<label xmlns="http://www.w3.org/2000/01/rdf-schema#">666270-a[859..1073]</label>
	<pubmed_id xmlns="http://compbio.uchsc.edu/">666270-a</pubmed_id>
	<sentence_span xmlns="http://compbio.uchsc.edu/">[859..1073]</sentence_span>
	<patient xmlns="http://compbio.uchsc.edu/">
		<rdf:Description>
			<coveredText xmlns="http://compbio.uchsc.edu/">AA</coveredText>
			<entrez_gene_id rdf:resource="http://compbio.uchsc.edu/entrez_gene_id/-1"/>
		</rdf:Description>
	</patient>
	<destination xmlns="http://compbio.uchsc.edu/">c-membrane</destination>
</rdf:Description>
<rdf:Description rdf:about="http://compbio.uchsc.edu/transport-relation/78721-a%5B750..887%5D">
	<rdf:type rdf:resource="http://compbio.uchsc.edu/TransportRelation"/>
	<label xmlns="http://www.w3.org/2000/01/rdf-schema#">78721-a[750..887]</label>
	<pubmed_id xmlns="http://compbio.uchsc.edu/">78721-a</pubmed_id>
	<sentence_span xmlns="http://compbio.uchsc.edu/">[750..887]</sentence_span>
	<agent xmlns="http://compbio.uchsc.edu/">
		<rdf:Description>
			<coveredText xmlns="http://compbio.uchsc.edu/">ADP and collagen</coveredText>
			<entrez_gene_id rdf:resource="http://compbio.uchsc.edu/entrez_gene_id/-1"/>
		</rdf:Description>
	</agent>
	<patient xmlns="http://compbio.uchsc.edu/">
		<rdf:Description>
			<coveredText xmlns="http://compbio.uchsc.edu/">betaTG</coveredText>
			<entrez_gene_id rdf:resource="http://compbio.uchsc.edu/entrez_gene_id/-1"/>
		</rdf:Description>
	</patient>
</rdf:Description>
<rdf:Description rdf:about="http://compbio.uchsc.edu/transport-relation/78721-a%5B750..887%5D-2">
	<rdf:type rdf:resource="http://compbio.uchsc.edu/TransportRelation"/>
	<label xmlns="http://www.w3.org/2000/01/rdf-schema#">78721-a[750..887]-2</label>
	<pubmed_id xmlns="http://compbio.uchsc.edu/">78721-a</pubmed_id>
	<sentence_span xmlns="http://compbio.uchsc.edu/">[750..887]</sentence_span>
	<agent xmlns="http://compbio.uchsc.edu/">
		<rdf:Description>
			<coveredText xmlns="http://compbio.uchsc.edu/">ADP and collagen</coveredText>
			<entrez_gene_id rdf:resource="http://compbio.uchsc.edu/entrez_gene_id/-1"/>
		</rdf:Description>
	</agent>
	<patient xmlns="http://compbio.uchsc.edu/">
		<rdf:Description>
			<coveredText xmlns="http://compbio.uchsc.edu/">PF4</coveredText>
			<entrez_gene_id rdf:resource="http://compbio.uchsc.edu/entrez_gene_id/-1"/>
		</rdf:Description>
	</patient>
</rdf:Description>
<rdf:Description rdf:about="http://compbio.uchsc.edu/transport-relation/667067-a%5B0..291%5D">
	<rdf:type rdf:resource="http://compbio.uchsc.edu/TransportRelation"/>
	<label xmlns="http://www.w3.org/2000/01/rdf-schema#">667067-a[0..291]</label>
	<pubmed_id xmlns="http://compbio.uchsc.edu/">667067-a</pubmed_id>
	<sentence_span xmlns="http://compbio.uchsc.edu/">[0..291]</sentence_span>
	<patient xmlns="http://compbio.uchsc.edu/">
		<rdf:Description>
			<coveredText xmlns="http://compbio.uchsc.edu/">DNAase I</coveredText>
			<entrez_gene_id rdf:resource="http://compbio.uchsc.edu/entrez_gene_id/-1"/>
		</rdf:Description>
	</patient>
	<source xmlns="http://compbio.uchsc.edu/">c-nucleus</source>
</rdf:Description>
<rdf:Description rdf:about="http://compbio.uchsc.edu/transport-relation/667067-a%5B0..291%5D-2">
	<rdf:type rdf:resource="http://compbio.uchsc.edu/TransportRelation"/>
	<label xmlns="http://www.w3.org/2000/01/rdf-schema#">667067-a[0..291]-2</label>
	<pubmed_id xmlns="http://compbio.uchsc.edu/">667067-a</pubmed_id>
	<sentence_span xmlns="http://compbio.uchsc.edu/">[0..291]</sentence_span>
	<patient xmlns="http://compbio.uchsc.edu/">
		<rdf:Description>
			<coveredText xmlns="http://compbio.uchsc.edu/">high-mobility-group non-histone proteins</coveredText>
			<entrez_gene_id rdf:resource="http://compbio.uchsc.edu/entrez_gene_id/-1"/>
		</rdf:Description>
	</patient>
	<source xmlns="http://compbio.uchsc.edu/">c-nucleus</source>
</rdf:Description>
<rdf:Description rdf:about="http://compbio.uchsc.edu/transport-relation/78729-a%5B1622..1837%5D">
	<rdf:type rdf:resource="http://compbio.uchsc.edu/TransportRelation"/>
	<label xmlns="http://www.w3.org/2000/01/rdf-schema#">78729-a[1622..1837]</label>
	<pubmed_id xmlns="http://compbio.uchsc.edu/">78729-a</pubmed_id>
	<sentence_span xmlns="http://compbio.uchsc.edu/">[1622..1837]</sentence_span>
	<patient xmlns="http://compbio.uchsc.edu/">
		<rdf:Description>
			<coveredText xmlns="http://compbio.uchsc.edu/">endocytised protein</coveredText>
			<entrez_gene_id rdf:resource="http://compbio.uchsc.edu/entrez_gene_id/-1"/>
		</rdf:Description>
	</patient>
	<destination xmlns="http://compbio.uchsc.edu/">c-cellular-component</destination>
</rdf:Description>
<rdf:Description rdf:about="http://compbio.uchsc.edu/transport-relation/352441-a%5B460..592%5D">
	<rdf:type rdf:resource="http://compbio.uchsc.edu/TransportRelation"/>
	<label xmlns="http://www.w3.org/2000/01/rdf-schema#">352441-a[460..592]</label>
	<pubmed_id xmlns="http://compbio.uchsc.edu/">352441-a</pubmed_id>
	<sentence_span xmlns="http://compbio.uchsc.edu/">[460..592]</sentence_span>
	<patient xmlns="http://compbio.uchsc.edu/">
		<rdf:Description>
			<coveredText xmlns="http://compbio.uchsc.edu/">enzymes</coveredText>
			<entrez_gene_id rdf:resource="http://compbio.uchsc.edu/entrez_gene_id/-1"/>
		</rdf:Description>
	</patient>
	<destination xmlns="http://compbio.uchsc.edu/">c-cytoplasm</destination>
</rdf:Description>
<rdf:Description rdf:about="http://compbio.uchsc.edu/transport-relation/149645-t%5B0..109%5D">
	<rdf:type rdf:resource="http://compbio.uchsc.edu/TransportRelation"/>
	<label xmlns="http://www.w3.org/2000/01/rdf-schema#">149645-t[0..109]</label>
	<pubmed_id xmlns="http://compbio.uchsc.edu/">149645-t</pubmed_id>
	<sentence_span xmlns="http://compbio.uchsc.edu/">[0..109]</sentence_span>
	<patient xmlns="http://compbio.uchsc.edu/">
		<rdf:Description>
			<coveredText xmlns="http://compbio.uchsc.edu/">chondrocyte growth factor</coveredText>
			<entrez_gene_id rdf:resource="http://compbio.uchsc.edu/entrez_gene_id/-1"/>
		</rdf:Description>
	</patient>
	<destination xmlns="http://compbio.uchsc.edu/">c-membrane</destination>
</rdf:Description>
<rdf:Description rdf:about="http://compbio.uchsc.edu/transport-relation/353037-a%5B399..658%5D">
	<rdf:type rdf:resource="http://compbio.uchsc.edu/TransportRelation"/>
	<label xmlns="http://www.w3.org/2000/01/rdf-schema#">353037-a[399..658]</label>
	<pubmed_id xmlns="http://compbio.uchsc.edu/">353037-a</pubmed_id>
	<sentence_span xmlns="http://compbio.uchsc.edu/">[399..658]</sentence_span>
	<patient xmlns="http://compbio.uchsc.edu/">
		<rdf:Description>
			<coveredText xmlns="http://compbio.uchsc.edu/">rnal gene</coveredText>
			<entrez_gene_id rdf:resource="http://compbio.uchsc.edu/entrez_gene_id/-1"/>
		</rdf:Description>
	</patient>
	<source xmlns="http://compbio.uchsc.edu/">c-nucleus</source>
	<destination xmlns="http://compbio.uchsc.edu/">c-cytosol</destination>
</rdf:Description>
<rdf:Description rdf:about="http://compbio.uchsc.edu/transport-relation/209034-a%5B498..609%5D">
	<rdf:type rdf:resource="http://compbio.uchsc.edu/TransportRelation"/>
	<label xmlns="http://www.w3.org/2000/01/rdf-schema#">209034-a[498..609]</label>
	<pubmed_id xmlns="http://compbio.uchsc.edu/">209034-a</pubmed_id>
	<sentence_span xmlns="http://compbio.uchsc.edu/">[498..609]</sentence_span>
	<agent xmlns="http://compbio.uchsc.edu/">
		<rdf:Description>
			<coveredText xmlns="http://compbio.uchsc.edu/">venom phosphodiesterase</coveredText>
			<entrez_gene_id rdf:resource="http://compbio.uchsc.edu/entrez_gene_id/-1"/>
		</rdf:Description>
	</agent>
	<patient xmlns="http://compbio.uchsc.edu/">
		<rdf:Description>
			<coveredText xmlns="http://compbio.uchsc.edu/">VPg</coveredText>
			<entrez_gene_id rdf:resource="http://compbio.uchsc.edu/entrez_gene_id/-1"/>
		</rdf:Description>
	</patient>
</rdf:Description>
<rdf:Description rdf:about="http://compbio.uchsc.edu/transport-relation/353254-a%5B438..558%5D">
	<rdf:type rdf:resource="http://compbio.uchsc.edu/TransportRelation"/>
	<label xmlns="http://www.w3.org/2000/01/rdf-schema#">353254-a[438..558]</label>
	<pubmed_id xmlns="http://compbio.uchsc.edu/">353254-a</pubmed_id>
	<sentence_span xmlns="http://compbio.uchsc.edu/">[438..558]</sentence_span>
	<agent xmlns="http://compbio.uchsc.edu/">
		<rdf:Description>
			<coveredText xmlns="http://compbio.uchsc.edu/">CCK</coveredText>
			<entrez_gene_id rdf:resource="http://compbio.uchsc.edu/entrez_gene_id/-1"/>
		</rdf:Description>
	</agent>
	<patient xmlns="http://compbio.uchsc.edu/">
		<rdf:Description>
			<coveredText xmlns="http://compbio.uchsc.edu/">amylase</coveredText>
			<entrez_gene_id rdf:resource="http://compbio.uchsc.edu/entrez_gene_id/-1"/>
		</rdf:Description>
	</patient>
</rdf:Description>
<rdf:Description rdf:about="http://compbio.uchsc.edu/transport-relation/353254-a%5B438..558%5D-2">
	<rdf:type rdf:resource="http://compbio.uchsc.edu/TransportRelation"/>
	<label xmlns="http://www.w3.org/2000/01/rdf-schema#">353254-a[438..558]-2</label>
	<pubmed_id xmlns="http://compbio.uchsc.edu/">353254-a</pubmed_id>
	<sentence_span xmlns="http://compbio.uchsc.edu/">[438..558]</sentence_span>
	<agent xmlns="http://compbio.uchsc.edu/">
		<rdf:Description>
			<coveredText xmlns="http://compbio.uchsc.edu/">PZ</coveredText>
			<entrez_gene_id rdf:resource="http://compbio.uchsc.edu/entrez_gene_id/-1"/>
		</rdf:Description>
	</agent>
	<patient xmlns="http://compbio.uchsc.edu/">
		<rdf:Description>
			<coveredText xmlns="http://compbio.uchsc.edu/">amylase</coveredText>
			<entrez_gene_id rdf:resource="http://compbio.uchsc.edu/entrez_gene_id/-1"/>
		</rdf:Description>
	</patient>
</rdf:Description>
<rdf:Description rdf:about="http://compbio.uchsc.edu/transport-relation/673021-a%5B749..902%5D">
	<rdf:type rdf:resource="http://compbio.uchsc.edu/TransportRelation"/>
	<label xmlns="http://www.w3.org/2000/01/rdf-schema#">673021-a[749..902]</label>
	<pubmed_id xmlns="http://compbio.uchsc.edu/">673021-a</pubmed_id>
	<sentence_span xmlns="http://compbio.uchsc.edu/">[749..902]</sentence_span>
	<agent xmlns="http://compbio.uchsc.edu/">
		<rdf:Description>
			<coveredText xmlns="http://compbio.uchsc.edu/">activating alpha-adrenoceptors</coveredText>
			<entrez_gene_id rdf:resource="http://compbio.uchsc.edu/entrez_gene_id/-1"/>
		</rdf:Description>
	</agent>
	<patient xmlns="http://compbio.uchsc.edu/">
		<rdf:Description>
			<coveredText xmlns="http://compbio.uchsc.edu/">renin</coveredText>
			<entrez_gene_id rdf:resource="http://compbio.uchsc.edu/entrez_gene_id/-1"/>
		</rdf:Description>
	</patient>
</rdf:Description>
<rdf:Description rdf:about="http://compbio.uchsc.edu/transport-relation/677319-a%5B0..128%5D">
	<rdf:type rdf:resource="http://compbio.uchsc.edu/TransportRelation"/>
	<label xmlns="http://www.w3.org/2000/01/rdf-schema#">677319-a[0..128]</label>
	<pubmed_id xmlns="http://compbio.uchsc.edu/">677319-a</pubmed_id>
	<sentence_span xmlns="http://compbio.uchsc.edu/">[0..128]</sentence_span>
	<agent xmlns="http://compbio.uchsc.edu/">
		<rdf:Description>
			<coveredText xmlns="http://compbio.uchsc.edu/">angiotensin II</coveredText>
			<entrez_gene_id rdf:resource="http://compbio.uchsc.edu/entrez_gene_id/-1"/>
		</rdf:Description>
	</agent>
	<patient xmlns="http://compbio.uchsc.edu/">
		<rdf:Description>
			<coveredText xmlns="http://compbio.uchsc.edu/">renin</coveredText>
			<entrez_gene_id rdf:resource="http://compbio.uchsc.edu/entrez_gene_id/-1"/>
		</rdf:Description>
	</patient>
</rdf:Description>
<rdf:Description rdf:about="http://compbio.uchsc.edu/transport-relation/679020-a%5B0..206%5D">
	<rdf:type rdf:resource="http://compbio.uchsc.edu/TransportRelation"/>
	<label xmlns="http://www.w3.org/2000/01/rdf-schema#">679020-a[0..206]</label>
	<pubmed_id xmlns="http://compbio.uchsc.edu/">679020-a</pubmed_id>
	<sentence_span xmlns="http://compbio.uchsc.edu/">[0..206]</sentence_span>
	<patient xmlns="http://compbio.uchsc.edu/">
		<rdf:Description>
			<coveredText xmlns="http://compbio.uchsc.edu/">hormone--receptor complex</coveredText>
			<entrez_gene_id rdf:resource="http://compbio.uchsc.edu/entrez_gene_id/-1"/>
		</rdf:Description>
	</patient>
	<destination xmlns="http://compbio.uchsc.edu/">c-nucleus</destination>
</rdf:Description>
<rdf:Description rdf:about="http://compbio.uchsc.edu/transport-relation/308023-a%5B252..428%5D">
	<rdf:type rdf:resource="http://compbio.uchsc.edu/TransportRelation"/>
	<label xmlns="http://www.w3.org/2000/01/rdf-schema#">308023-a[252..428]</label>
	<pubmed_id xmlns="http://compbio.uchsc.edu/">308023-a</pubmed_id>
	<sentence_span xmlns="http://compbio.uchsc.edu/">[252..428]</sentence_span>
	<agent xmlns="http://compbio.uchsc.edu/">
		<rdf:Description>
			<coveredText xmlns="http://compbio.uchsc.edu/">PHA</coveredText>
			<entrez_gene_id rdf:resource="http://compbio.uchsc.edu/entrez_gene_id/-1"/>
		</rdf:Description>
	</agent>
	<patient xmlns="http://compbio.uchsc.edu/">
		<rdf:Description>
			<coveredText xmlns="http://compbio.uchsc.edu/">LT</coveredText>
			<entrez_gene_id rdf:resource="http://compbio.uchsc.edu/entrez_gene_id/-1"/>
		</rdf:Description>
	</patient>
</rdf:Description>
<rdf:Description rdf:about="http://compbio.uchsc.edu/transport-relation/79573-a%5B670..954%5D">
	<rdf:type rdf:resource="http://compbio.uchsc.edu/TransportRelation"/>
	<label xmlns="http://www.w3.org/2000/01/rdf-schema#">79573-a[670..954]</label>
	<pubmed_id xmlns="http://compbio.uchsc.edu/">79573-a</pubmed_id>
	<sentence_span xmlns="http://compbio.uchsc.edu/">[670..954]</sentence_span>
	<agent xmlns="http://compbio.uchsc.edu/">
		<rdf:Description>
			<coveredText xmlns="http://compbio.uchsc.edu/">CAM</coveredText>
			<entrez_gene_id rdf:resource="http://compbio.uchsc.edu/entrez_gene_id/-1"/>
		</rdf:Description>
	</agent>
	<patient xmlns="http://compbio.uchsc.edu/">
		<rdf:Description>
			<coveredText xmlns="http://compbio.uchsc.edu/">CaBP</coveredText>
			<entrez_gene_id rdf:resource="http://compbio.uchsc.edu/entrez_gene_id/-1"/>
		</rdf:Description>
	</patient>
</rdf:Description>
<rdf:Description rdf:about="http://compbio.uchsc.edu/transport-relation/681824-a%5B1103..1357%5D">
	<rdf:type rdf:resource="http://compbio.uchsc.edu/TransportRelation"/>
	<label xmlns="http://www.w3.org/2000/01/rdf-schema#">681824-a[1103..1357]</label>
	<pubmed_id xmlns="http://compbio.uchsc.edu/">681824-a</pubmed_id>
	<sentence_span xmlns="http://compbio.uchsc.edu/">[1103..1357]</sentence_span>
	<patient xmlns="http://compbio.uchsc.edu/">
		<rdf:Description>
			<coveredText xmlns="http://compbio.uchsc.edu/">hemolysate alpha/beta</coveredText>
			<entrez_gene_id rdf:resource="http://compbio.uchsc.edu/entrez_gene_id/-1"/>
		</rdf:Description>
	</patient>
	<destination xmlns="http://compbio.uchsc.edu/">c-membrane</destination>
</rdf:Description>
<rdf:Description rdf:about="http://compbio.uchsc.edu/transport-relation/682563-a%5B0..198%5D">
	<rdf:type rdf:resource="http://compbio.uchsc.edu/TransportRelation"/>
	<label xmlns="http://www.w3.org/2000/01/rdf-schema#">682563-a[0..198]</label>
	<pubmed_id xmlns="http://compbio.uchsc.edu/">682563-a</pubmed_id>
	<sentence_span xmlns="http://compbio.uchsc.edu/">[0..198]</sentence_span>
	<patient xmlns="http://compbio.uchsc.edu/">
		<rdf:Description>
			<coveredText xmlns="http://compbio.uchsc.edu/">acid proteinases</coveredText>
			<entrez_gene_id rdf:resource="http://compbio.uchsc.edu/entrez_gene_id/-1"/>
		</rdf:Description>
	</patient>
	<source xmlns="http://compbio.uchsc.edu/">c-lysosome</source>
</rdf:Description>
<rdf:Description rdf:about="http://compbio.uchsc.edu/transport-relation/98901-a%5B1731..2022%5D">
	<rdf:type rdf:resource="http://compbio.uchsc.edu/TransportRelation"/>
	<label xmlns="http://www.w3.org/2000/01/rdf-schema#">98901-a[1731..2022]</label>
	<pubmed_id xmlns="http://compbio.uchsc.edu/">98901-a</pubmed_id>
	<sentence_span xmlns="http://compbio.uchsc.edu/">[1731..2022]</sentence_span>
	<patient xmlns="http://compbio.uchsc.edu/">
		<rdf:Description>
			<coveredText xmlns="http://compbio.uchsc.edu/">lipoproteins</coveredText>
			<entrez_gene_id rdf:resource="http://compbio.uchsc.edu/entrez_gene_id/-1"/>
		</rdf:Description>
	</patient>
	<source xmlns="http://compbio.uchsc.edu/">c-endoplasmic-reticulum</source>
	<destination xmlns="http://compbio.uchsc.edu/">c-golgi-apparatus</destination>
</rdf:Description>
<rdf:Description rdf:about="http://compbio.uchsc.edu/transport-relation/308375-t%5B0..117%5D">
	<rdf:type rdf:resource="http://compbio.uchsc.edu/TransportRelation"/>
	<label xmlns="http://www.w3.org/2000/01/rdf-schema#">308375-t[0..117]</label>
	<pubmed_id xmlns="http://compbio.uchsc.edu/">308375-t</pubmed_id>
	<sentence_span xmlns="http://compbio.uchsc.edu/">[0..117]</sentence_span>
	<agent xmlns="http://compbio.uchsc.edu/">
		<rdf:Description>
			<coveredText xmlns="http://compbio.uchsc.edu/">Landsch</coveredText>
			<entrez_gene_id rdf:resource="http://compbio.uchsc.edu/entrez_gene_id/-1"/>
		</rdf:Description>
	</agent>
	<patient xmlns="http://compbio.uchsc.edu/">
		<rdf:Description>
			<coveredText xmlns="http://compbio.uchsc.edu/">antiprotease aprotinin</coveredText>
			<entrez_gene_id rdf:resource="http://compbio.uchsc.edu/entrez_gene_id/-1"/>
		</rdf:Description>
	</patient>
</rdf:Description>
<rdf:Description rdf:about="http://compbio.uchsc.edu/transport-relation/567528-t%5B0..70%5D">
	<rdf:type rdf:resource="http://compbio.uchsc.edu/TransportRelation"/>
	<label xmlns="http://www.w3.org/2000/01/rdf-schema#">567528-t[0..70]</label>
	<pubmed_id xmlns="http://compbio.uchsc.edu/">567528-t</pubmed_id>
	<sentence_span xmlns="http://compbio.uchsc.edu/">[0..70]</sentence_span>
	<patient xmlns="http://compbio.uchsc.edu/">
		<rdf:Description>
			<coveredText xmlns="http://compbio.uchsc.edu/">growth hormone</coveredText>
			<entrez_gene_id rdf:resource="http://compbio.uchsc.edu/entrez_gene_id/-1"/>
		</rdf:Description>
	</patient>
	<destination xmlns="http://compbio.uchsc.edu/">c-cellular-component</destination>
</rdf:Description>
<rdf:Description rdf:about="http://compbio.uchsc.edu/transport-relation/357142-a%5B530..688%5D">
	<rdf:type rdf:resource="http://compbio.uchsc.edu/TransportRelation"/>
	<label xmlns="http://www.w3.org/2000/01/rdf-schema#">357142-a[530..688]</label>
	<pubmed_id xmlns="http://compbio.uchsc.edu/">357142-a</pubmed_id>
	<sentence_span xmlns="http://compbio.uchsc.edu/">[530..688]</sentence_span>
	<agent xmlns="http://compbio.uchsc.edu/">
		<rdf:Description>
			<coveredText xmlns="http://compbio.uchsc.edu/">Des-Gly10-(D-Ala6)</coveredText>
			<entrez_gene_id rdf:resource="http://compbio.uchsc.edu/entrez_gene_id/-1"/>
		</rdf:Description>
	</agent>
	<patient xmlns="http://compbio.uchsc.edu/">
		<rdf:Description>
			<coveredText xmlns="http://compbio.uchsc.edu/">LH</coveredText>
			<entrez_gene_id rdf:resource="http://compbio.uchsc.edu/entrez_gene_id/-1"/>
		</rdf:Description>
	</patient>
</rdf:Description>
<rdf:Description rdf:about="http://compbio.uchsc.edu/transport-relation/689039-a%5B1105..1262%5D">
	<rdf:type rdf:resource="http://compbio.uchsc.edu/TransportRelation"/>
	<label xmlns="http://www.w3.org/2000/01/rdf-schema#">689039-a[1105..1262]</label>
	<pubmed_id xmlns="http://compbio.uchsc.edu/">689039-a</pubmed_id>
	<sentence_span xmlns="http://compbio.uchsc.edu/">[1105..1262]</sentence_span>
	<agent xmlns="http://compbio.uchsc.edu/">
		<rdf:Description>
			<coveredText xmlns="http://compbio.uchsc.edu/">nuclease</coveredText>
			<entrez_gene_id rdf:resource="http://compbio.uchsc.edu/entrez_gene_id/-1"/>
		</rdf:Description>
	</agent>
	<patient xmlns="http://compbio.uchsc.edu/">
		<rdf:Description>
			<coveredText xmlns="http://compbio.uchsc.edu/">nuclear phosphoproteins</coveredText>
			<entrez_gene_id rdf:resource="http://compbio.uchsc.edu/entrez_gene_id/-1"/>
		</rdf:Description>
	</patient>
</rdf:Description>
<rdf:Description rdf:about="http://compbio.uchsc.edu/transport-relation/690070-a%5B464..642%5D">
	<rdf:type rdf:resource="http://compbio.uchsc.edu/TransportRelation"/>
	<label xmlns="http://www.w3.org/2000/01/rdf-schema#">690070-a[464..642]</label>
	<pubmed_id xmlns="http://compbio.uchsc.edu/">690070-a</pubmed_id>
	<sentence_span xmlns="http://compbio.uchsc.edu/">[464..642]</sentence_span>
	<patient xmlns="http://compbio.uchsc.edu/">
		<rdf:Description>
			<coveredText xmlns="http://compbio.uchsc.edu/">Unassembled 27,000-dalton (27K) flagellin</coveredText>
			<entrez_gene_id rdf:resource="http://compbio.uchsc.edu/entrez_gene_id/-1"/>
		</rdf:Description>
	</patient>
	<source xmlns="http://compbio.uchsc.edu/">c-cytoplasm</source>
	<destination xmlns="http://compbio.uchsc.edu/">c-membrane</destination>
</rdf:Description>
<rdf:Description rdf:about="http://compbio.uchsc.edu/transport-relation/690070-a%5B464..642%5D-2">
	<rdf:type rdf:resource="http://compbio.uchsc.edu/TransportRelation"/>
	<label xmlns="http://www.w3.org/2000/01/rdf-schema#">690070-a[464..642]-2</label>
	<pubmed_id xmlns="http://compbio.uchsc.edu/">690070-a</pubmed_id>
	<sentence_span xmlns="http://compbio.uchsc.edu/">[464..642]</sentence_span>
	<patient xmlns="http://compbio.uchsc.edu/">
		<rdf:Description>
			<coveredText xmlns="http://compbio.uchsc.edu/">Unassembled 27,000-dalton (27K) flagellin</coveredText>
			<entrez_gene_id rdf:resource="http://compbio.uchsc.edu/entrez_gene_id/-1"/>
		</rdf:Description>
	</patient>
	<source xmlns="http://compbio.uchsc.edu/">c-membrane</source>
	<destination xmlns="http://compbio.uchsc.edu/">c-cytoplasm</destination>
</rdf:Description>
<rdf:Description rdf:about="http://compbio.uchsc.edu/transport-relation/690176-a%5B0..218%5D">
	<rdf:type rdf:resource="http://compbio.uchsc.edu/TransportRelation"/>
	<label xmlns="http://www.w3.org/2000/01/rdf-schema#">690176-a[0..218]</label>
	<pubmed_id xmlns="http://compbio.uchsc.edu/">690176-a</pubmed_id>
	<sentence_span xmlns="http://compbio.uchsc.edu/">[0..218]</sentence_span>
	<patient xmlns="http://compbio.uchsc.edu/">
		<rdf:Description>
			<coveredText xmlns="http://compbio.uchsc.edu/">venom proteins</coveredText>
			<entrez_gene_id rdf:resource="http://compbio.uchsc.edu/entrez_gene_id/-1"/>
		</rdf:Description>
	</patient>
	<destination xmlns="http://compbio.uchsc.edu/">c-cellular-component</destination>
</rdf:Description>
<rdf:Description rdf:about="http://compbio.uchsc.edu/transport-relation/567654-a%5B718..943%5D">
	<rdf:type rdf:resource="http://compbio.uchsc.edu/TransportRelation"/>
	<label xmlns="http://www.w3.org/2000/01/rdf-schema#">567654-a[718..943]</label>
	<pubmed_id xmlns="http://compbio.uchsc.edu/">567654-a</pubmed_id>
	<sentence_span xmlns="http://compbio.uchsc.edu/">[718..943]</sentence_span>
	<agent xmlns="http://compbio.uchsc.edu/">
		<rdf:Description>
			<coveredText xmlns="http://compbio.uchsc.edu/">ferritin-125I</coveredText>
			<entrez_gene_id rdf:resource="http://compbio.uchsc.edu/entrez_gene_id/-1"/>
		</rdf:Description>
	</agent>
	<patient xmlns="http://compbio.uchsc.edu/">
		<rdf:Description>
			<coveredText xmlns="http://compbio.uchsc.edu/">ferritin-125I-RCAII</coveredText>
			<entrez_gene_id rdf:resource="http://compbio.uchsc.edu/entrez_gene_id/-1"/>
		</rdf:Description>
	</patient>
</rdf:Description>
<rdf:Description rdf:about="http://compbio.uchsc.edu/transport-relation/567654-a%5B718..943%5D-2">
	<rdf:type rdf:resource="http://compbio.uchsc.edu/TransportRelation"/>
	<label xmlns="http://www.w3.org/2000/01/rdf-schema#">567654-a[718..943]-2</label>
	<pubmed_id xmlns="http://compbio.uchsc.edu/">567654-a</pubmed_id>
	<sentence_span xmlns="http://compbio.uchsc.edu/">[718..943]</sentence_span>
	<agent xmlns="http://compbio.uchsc.edu/">
		<rdf:Description>
			<coveredText xmlns="http://compbio.uchsc.edu/">ferritin-125I</coveredText>
			<entrez_gene_id rdf:resource="http://compbio.uchsc.edu/entrez_gene_id/-1"/>
		</rdf:Description>
	</agent>
	<patient xmlns="http://compbio.uchsc.edu/">
		<rdf:Description>
			<coveredText xmlns="http://compbio.uchsc.edu/">RCAII, toxin receptors</coveredText>
			<entrez_gene_id rdf:resource="http://compbio.uchsc.edu/entrez_gene_id/-1"/>
		</rdf:Description>
	</patient>
</rdf:Description>
<rdf:Description rdf:about="http://compbio.uchsc.edu/transport-relation/694496-a%5B702..924%5D">
	<rdf:type rdf:resource="http://compbio.uchsc.edu/TransportRelation"/>
	<label xmlns="http://www.w3.org/2000/01/rdf-schema#">694496-a[702..924]</label>
	<pubmed_id xmlns="http://compbio.uchsc.edu/">694496-a</pubmed_id>
	<sentence_span xmlns="http://compbio.uchsc.edu/">[702..924]</sentence_span>
	<agent xmlns="http://compbio.uchsc.edu/">
		<rdf:Description>
			<coveredText xmlns="http://compbio.uchsc.edu/">thrombin</coveredText>
			<entrez_gene_id rdf:resource="http://compbio.uchsc.edu/entrez_gene_id/-1"/>
		</rdf:Description>
	</agent>
	<patient xmlns="http://compbio.uchsc.edu/">
		<rdf:Description>
			<coveredText xmlns="http://compbio.uchsc.edu/">fibrinopeptide A</coveredText>
			<entrez_gene_id rdf:resource="http://compbio.uchsc.edu/entrez_gene_id/-1"/>
		</rdf:Description>
	</patient>
</rdf:Description>
<rdf:Description rdf:about="http://compbio.uchsc.edu/transport-relation/211708-a%5B412..556%5D">
	<rdf:type rdf:resource="http://compbio.uchsc.edu/TransportRelation"/>
	<label xmlns="http://www.w3.org/2000/01/rdf-schema#">211708-a[412..556]</label>
	<pubmed_id xmlns="http://compbio.uchsc.edu/">211708-a</pubmed_id>
	<sentence_span xmlns="http://compbio.uchsc.edu/">[412..556]</sentence_span>
	<agent xmlns="http://compbio.uchsc.edu/">
		<rdf:Description>
			<coveredText xmlns="http://compbio.uchsc.edu/">Triton X-100</coveredText>
			<entrez_gene_id rdf:resource="http://compbio.uchsc.edu/entrez_gene_id/-1"/>
		</rdf:Description>
	</agent>
	<patient xmlns="http://compbio.uchsc.edu/">
		<rdf:Description>
			<coveredText xmlns="http://compbio.uchsc.edu/">glycoproteins</coveredText>
			<entrez_gene_id rdf:resource="http://compbio.uchsc.edu/entrez_gene_id/-1"/>
		</rdf:Description>
	</patient>
</rdf:Description>
<rdf:Description rdf:about="http://compbio.uchsc.edu/transport-relation/696301-a%5B355..546%5D">
	<rdf:type rdf:resource="http://compbio.uchsc.edu/TransportRelation"/>
	<label xmlns="http://www.w3.org/2000/01/rdf-schema#">696301-a[355..546]</label>
	<pubmed_id xmlns="http://compbio.uchsc.edu/">696301-a</pubmed_id>
	<sentence_span xmlns="http://compbio.uchsc.edu/">[355..546]</sentence_span>
	<patient xmlns="http://compbio.uchsc.edu/">
		<rdf:Description>
			<coveredText xmlns="http://compbio.uchsc.edu/">enzymes (saccharase-isomaltase</coveredText>
			<entrez_gene_id rdf:resource="http://compbio.uchsc.edu/entrez_gene_id/-1"/>
		</rdf:Description>
	</patient>
	<destination xmlns="http://compbio.uchsc.edu/">c-cellular-component</destination>
</rdf:Description>
<rdf:Description rdf:about="http://compbio.uchsc.edu/transport-relation/279326-a%5B153..373%5D">
	<rdf:type rdf:resource="http://compbio.uchsc.edu/TransportRelation"/>
	<label xmlns="http://www.w3.org/2000/01/rdf-schema#">279326-a[153..373]</label>
	<pubmed_id xmlns="http://compbio.uchsc.edu/">279326-a</pubmed_id>
	<sentence_span xmlns="http://compbio.uchsc.edu/">[153..373]</sentence_span>
	<patient xmlns="http://compbio.uchsc.edu/">
		<rdf:Description>
			<coveredText xmlns="http://compbio.uchsc.edu/">Ph(1</coveredText>
			<entrez_gene_id rdf:resource="http://compbio.uchsc.edu/entrez_gene_id/-1"/>
		</rdf:Description>
	</patient>
	<source xmlns="http://compbio.uchsc.edu/">c-cellular-component</source>
</rdf:Description>
<rdf:Description rdf:about="http://compbio.uchsc.edu/transport-relation/279326-a%5B153..373%5D-2">
	<rdf:type rdf:resource="http://compbio.uchsc.edu/TransportRelation"/>
	<label xmlns="http://www.w3.org/2000/01/rdf-schema#">279326-a[153..373]-2</label>
	<pubmed_id xmlns="http://compbio.uchsc.edu/">279326-a</pubmed_id>
	<sentence_span xmlns="http://compbio.uchsc.edu/">[153..373]</sentence_span>
	<patient xmlns="http://compbio.uchsc.edu/">
		<rdf:Description>
			<coveredText xmlns="http://compbio.uchsc.edu/">Ph(1</coveredText>
			<entrez_gene_id rdf:resource="http://compbio.uchsc.edu/entrez_gene_id/-1"/>
		</rdf:Description>
	</patient>
	<destination xmlns="http://compbio.uchsc.edu/">c-cellular-component</destination>
</rdf:Description>
<rdf:Description rdf:about="http://compbio.uchsc.edu/transport-relation/698215-a%5B527..678%5D">
	<rdf:type rdf:resource="http://compbio.uchsc.edu/TransportRelation"/>
	<label xmlns="http://www.w3.org/2000/01/rdf-schema#">698215-a[527..678]</label>
	<pubmed_id xmlns="http://compbio.uchsc.edu/">698215-a</pubmed_id>
	<sentence_span xmlns="http://compbio.uchsc.edu/">[527..678]</sentence_span>
	<patient xmlns="http://compbio.uchsc.edu/">
		<rdf:Description>
			<coveredText xmlns="http://compbio.uchsc.edu/">D-galactose</coveredText>
			<entrez_gene_id rdf:resource="http://compbio.uchsc.edu/entrez_gene_id/-1"/>
		</rdf:Description>
	</patient>
	<destination xmlns="http://compbio.uchsc.edu/">c-membrane</destination>
</rdf:Description>
<rdf:Description rdf:about="http://compbio.uchsc.edu/transport-relation/212138-a%5B0..176%5D">
	<rdf:type rdf:resource="http://compbio.uchsc.edu/TransportRelation"/>
	<label xmlns="http://www.w3.org/2000/01/rdf-schema#">212138-a[0..176]</label>
	<pubmed_id xmlns="http://compbio.uchsc.edu/">212138-a</pubmed_id>
	<sentence_span xmlns="http://compbio.uchsc.edu/">[0..176]</sentence_span>
	<patient xmlns="http://compbio.uchsc.edu/">
		<rdf:Description>
			<coveredText xmlns="http://compbio.uchsc.edu/">HRC</coveredText>
			<entrez_gene_id rdf:resource="http://compbio.uchsc.edu/entrez_gene_id/-1"/>
		</rdf:Description>
	</patient>
	<source xmlns="http://compbio.uchsc.edu/">c-cytoplasm</source>
	<destination xmlns="http://compbio.uchsc.edu/">c-nucleus</destination>
</rdf:Description>
<rdf:Description rdf:about="http://compbio.uchsc.edu/transport-relation/212138-a%5B572..762%5D">
	<rdf:type rdf:resource="http://compbio.uchsc.edu/TransportRelation"/>
	<label xmlns="http://www.w3.org/2000/01/rdf-schema#">212138-a[572..762]</label>
	<pubmed_id xmlns="http://compbio.uchsc.edu/">212138-a</pubmed_id>
	<sentence_span xmlns="http://compbio.uchsc.edu/">[572..762]</sentence_span>
	<patient xmlns="http://compbio.uchsc.edu/">
		<rdf:Description>
			<coveredText xmlns="http://compbio.uchsc.edu/">HRC</coveredText>
			<entrez_gene_id rdf:resource="http://compbio.uchsc.edu/entrez_gene_id/-1"/>
		</rdf:Description>
	</patient>
	<source xmlns="http://compbio.uchsc.edu/">c-cytosol</source>
</rdf:Description>
<rdf:Description rdf:about="http://compbio.uchsc.edu/transport-relation/698961-a%5B0..273%5D">
	<rdf:type rdf:resource="http://compbio.uchsc.edu/TransportRelation"/>
	<label xmlns="http://www.w3.org/2000/01/rdf-schema#">698961-a[0..273]</label>
	<pubmed_id xmlns="http://compbio.uchsc.edu/">698961-a</pubmed_id>
	<sentence_span xmlns="http://compbio.uchsc.edu/">[0..273]</sentence_span>
	<patient xmlns="http://compbio.uchsc.edu/">
		<rdf:Description>
			<coveredText xmlns="http://compbio.uchsc.edu/">estrogen receptor</coveredText>
			<entrez_gene_id rdf:resource="http://compbio.uchsc.edu/entrez_gene_id/-1"/>
		</rdf:Description>
	</patient>
	<destination xmlns="http://compbio.uchsc.edu/">c-nucleus</destination>
</rdf:Description>
<rdf:Description rdf:about="http://compbio.uchsc.edu/transport-relation/359241-a%5B252..421%5D">
	<rdf:type rdf:resource="http://compbio.uchsc.edu/TransportRelation"/>
	<label xmlns="http://www.w3.org/2000/01/rdf-schema#">359241-a[252..421]</label>
	<pubmed_id xmlns="http://compbio.uchsc.edu/">359241-a</pubmed_id>
	<sentence_span xmlns="http://compbio.uchsc.edu/">[252..421]</sentence_span>
	<patient xmlns="http://compbio.uchsc.edu/">
		<rdf:Description>
			<coveredText xmlns="http://compbio.uchsc.edu/">PGs</coveredText>
			<entrez_gene_id rdf:resource="http://compbio.uchsc.edu/entrez_gene_id/-1"/>
		</rdf:Description>
	</patient>
	<destination xmlns="http://compbio.uchsc.edu/">c-cytosol</destination>
</rdf:Description>
<rdf:Description rdf:about="http://compbio.uchsc.edu/transport-relation/359325-a%5B225..326%5D">
	<rdf:type rdf:resource="http://compbio.uchsc.edu/TransportRelation"/>
	<label xmlns="http://www.w3.org/2000/01/rdf-schema#">359325-a[225..326]</label>
	<pubmed_id xmlns="http://compbio.uchsc.edu/">359325-a</pubmed_id>
	<sentence_span xmlns="http://compbio.uchsc.edu/">[225..326]</sentence_span>
	<patient xmlns="http://compbio.uchsc.edu/">
		<rdf:Description>
			<coveredText xmlns="http://compbio.uchsc.edu/">ppGpp-degrading enzyme</coveredText>
			<entrez_gene_id rdf:resource="http://compbio.uchsc.edu/entrez_gene_id/-1"/>
		</rdf:Description>
	</patient>
	<source xmlns="http://compbio.uchsc.edu/">c-cellular-component</source>
</rdf:Description>
<rdf:Description rdf:about="http://compbio.uchsc.edu/transport-relation/29888-a%5B0..1123%5D">
	<rdf:type rdf:resource="http://compbio.uchsc.edu/TransportRelation"/>
	<label xmlns="http://www.w3.org/2000/01/rdf-schema#">29888-a[0..1123]</label>
	<pubmed_id xmlns="http://compbio.uchsc.edu/">29888-a</pubmed_id>
	<sentence_span xmlns="http://compbio.uchsc.edu/">[0..1123]</sentence_span>
	<patient xmlns="http://compbio.uchsc.edu/">
		<rdf:Description>
			<coveredText xmlns="http://compbio.uchsc.edu/">fumarase</coveredText>
			<entrez_gene_id rdf:resource="http://compbio.uchsc.edu/entrez_gene_id/-1"/>
		</rdf:Description>
	</patient>
	<source xmlns="http://compbio.uchsc.edu/">c-membrane</source>
</rdf:Description>
<rdf:Description rdf:about="http://compbio.uchsc.edu/transport-relation/29888-a%5B0..1123%5D-2">
	<rdf:type rdf:resource="http://compbio.uchsc.edu/TransportRelation"/>
	<label xmlns="http://www.w3.org/2000/01/rdf-schema#">29888-a[0..1123]-2</label>
	<pubmed_id xmlns="http://compbio.uchsc.edu/">29888-a</pubmed_id>
	<sentence_span xmlns="http://compbio.uchsc.edu/">[0..1123]</sentence_span>
	<patient xmlns="http://compbio.uchsc.edu/">
		<rdf:Description>
			<coveredText xmlns="http://compbio.uchsc.edu/">EC 4.2.1.2</coveredText>
			<entrez_gene_id rdf:resource="http://compbio.uchsc.edu/entrez_gene_id/-1"/>
		</rdf:Description>
	</patient>
	<source xmlns="http://compbio.uchsc.edu/">c-membrane</source>
</rdf:Description>
<rdf:Description rdf:about="http://compbio.uchsc.edu/transport-relation/29890-a%5B707..853%5D">
	<rdf:type rdf:resource="http://compbio.uchsc.edu/TransportRelation"/>
	<label xmlns="http://www.w3.org/2000/01/rdf-schema#">29890-a[707..853]</label>
	<pubmed_id xmlns="http://compbio.uchsc.edu/">29890-a</pubmed_id>
	<sentence_span xmlns="http://compbio.uchsc.edu/">[707..853]</sentence_span>
	<patient xmlns="http://compbio.uchsc.edu/">
		<rdf:Description>
			<coveredText xmlns="http://compbio.uchsc.edu/">C-2</coveredText>
			<entrez_gene_id rdf:resource="http://compbio.uchsc.edu/entrez_gene_id/-1"/>
		</rdf:Description>
	</patient>
	<destination xmlns="http://compbio.uchsc.edu/">c-cytosol</destination>
</rdf:Description>
<rdf:Description rdf:about="http://compbio.uchsc.edu/transport-relation/359553-a%5B1263..1522%5D">
	<rdf:type rdf:resource="http://compbio.uchsc.edu/TransportRelation"/>
	<label xmlns="http://www.w3.org/2000/01/rdf-schema#">359553-a[1263..1522]</label>
	<pubmed_id xmlns="http://compbio.uchsc.edu/">359553-a</pubmed_id>
	<sentence_span xmlns="http://compbio.uchsc.edu/">[1263..1522]</sentence_span>
	<patient xmlns="http://compbio.uchsc.edu/">
		<rdf:Description>
			<coveredText xmlns="http://compbio.uchsc.edu/">colicin Ia outer membrane receptor</coveredText>
			<entrez_gene_id rdf:resource="http://compbio.uchsc.edu/entrez_gene_id/-1"/>
		</rdf:Description>
	</patient>
	<destination xmlns="http://compbio.uchsc.edu/">c-plasma-membrane</destination>
</rdf:Description>
<rdf:Description rdf:about="http://compbio.uchsc.edu/transport-relation/701287-a%5B829..1004%5D">
	<rdf:type rdf:resource="http://compbio.uchsc.edu/TransportRelation"/>
	<label xmlns="http://www.w3.org/2000/01/rdf-schema#">701287-a[829..1004]</label>
	<pubmed_id xmlns="http://compbio.uchsc.edu/">701287-a</pubmed_id>
	<sentence_span xmlns="http://compbio.uchsc.edu/">[829..1004]</sentence_span>
	<patient xmlns="http://compbio.uchsc.edu/">
		<rdf:Description>
			<coveredText xmlns="http://compbio.uchsc.edu/">LH</coveredText>
			<entrez_gene_id rdf:resource="http://compbio.uchsc.edu/entrez_gene_id/-1"/>
		</rdf:Description>
	</patient>
	<destination xmlns="http://compbio.uchsc.edu/">c-extracellular-space</destination>
</rdf:Description>
<rdf:Description rdf:about="http://compbio.uchsc.edu/transport-relation/701363-a%5B2016..2332%5D">
	<rdf:type rdf:resource="http://compbio.uchsc.edu/TransportRelation"/>
	<label xmlns="http://www.w3.org/2000/01/rdf-schema#">701363-a[2016..2332]</label>
	<pubmed_id xmlns="http://compbio.uchsc.edu/">701363-a</pubmed_id>
	<sentence_span xmlns="http://compbio.uchsc.edu/">[2016..2332]</sentence_span>
	<patient xmlns="http://compbio.uchsc.edu/">
		<rdf:Description>
			<coveredText xmlns="http://compbio.uchsc.edu/">microsomal glycoproteins</coveredText>
			<entrez_gene_id rdf:resource="http://compbio.uchsc.edu/entrez_gene_id/-1"/>
		</rdf:Description>
	</patient>
	<destination xmlns="http://compbio.uchsc.edu/">c-endoplasmic-reticulum</destination>
</rdf:Description>
<rdf:Description rdf:about="http://compbio.uchsc.edu/transport-relation/702946-a%5B524..704%5D">
	<rdf:type rdf:resource="http://compbio.uchsc.edu/TransportRelation"/>
	<label xmlns="http://www.w3.org/2000/01/rdf-schema#">702946-a[524..704]</label>
	<pubmed_id xmlns="http://compbio.uchsc.edu/">702946-a</pubmed_id>
	<sentence_span xmlns="http://compbio.uchsc.edu/">[524..704]</sentence_span>
	<patient xmlns="http://compbio.uchsc.edu/">
		<rdf:Description>
			<coveredText xmlns="http://compbio.uchsc.edu/">enzymes</coveredText>
			<entrez_gene_id rdf:resource="http://compbio.uchsc.edu/entrez_gene_id/-1"/>
		</rdf:Description>
	</patient>
	<source xmlns="http://compbio.uchsc.edu/">c-lysosome</source>
</rdf:Description>
<rdf:Description rdf:about="http://compbio.uchsc.edu/transport-relation/213094-a%5B242..354%5D">
	<rdf:type rdf:resource="http://compbio.uchsc.edu/TransportRelation"/>
	<label xmlns="http://www.w3.org/2000/01/rdf-schema#">213094-a[242..354]</label>
	<pubmed_id xmlns="http://compbio.uchsc.edu/">213094-a</pubmed_id>
	<sentence_span xmlns="http://compbio.uchsc.edu/">[242..354]</sentence_span>
	<patient xmlns="http://compbio.uchsc.edu/">
		<rdf:Description>
			<coveredText xmlns="http://compbio.uchsc.edu/">lactate dehydrogenase</coveredText>
			<entrez_gene_id rdf:resource="http://compbio.uchsc.edu/entrez_gene_id/-1"/>
		</rdf:Description>
	</patient>
	<destination xmlns="http://compbio.uchsc.edu/">c-extracellular-space</destination>
</rdf:Description>
<rdf:Description rdf:about="http://compbio.uchsc.edu/transport-relation/361188-a%5B147..305%5D">
	<rdf:type rdf:resource="http://compbio.uchsc.edu/TransportRelation"/>
	<label xmlns="http://www.w3.org/2000/01/rdf-schema#">361188-a[147..305]</label>
	<pubmed_id xmlns="http://compbio.uchsc.edu/">361188-a</pubmed_id>
	<sentence_span xmlns="http://compbio.uchsc.edu/">[147..305]</sentence_span>
	<patient xmlns="http://compbio.uchsc.edu/">
		<rdf:Description>
			<coveredText xmlns="http://compbio.uchsc.edu/">Creatine phosphokinase isoenzymes</coveredText>
			<entrez_gene_id rdf:resource="http://compbio.uchsc.edu/entrez_gene_id/-1"/>
		</rdf:Description>
	</patient>
	<source xmlns="http://compbio.uchsc.edu/">c-mitochondrion</source>
</rdf:Description>
<rdf:Description rdf:about="http://compbio.uchsc.edu/transport-relation/361257-a%5B0..303%5D">
	<rdf:type rdf:resource="http://compbio.uchsc.edu/TransportRelation"/>
	<label xmlns="http://www.w3.org/2000/01/rdf-schema#">361257-a[0..303]</label>
	<pubmed_id xmlns="http://compbio.uchsc.edu/">361257-a</pubmed_id>
	<sentence_span xmlns="http://compbio.uchsc.edu/">[0..303]</sentence_span>
	<agent xmlns="http://compbio.uchsc.edu/">
		<rdf:Description>
			<coveredText xmlns="http://compbio.uchsc.edu/">trypsin</coveredText>
			<entrez_gene_id rdf:resource="http://compbio.uchsc.edu/entrez_gene_id/-1"/>
		</rdf:Description>
	</agent>
	<patient xmlns="http://compbio.uchsc.edu/">
		<rdf:Description>
			<coveredText xmlns="http://compbio.uchsc.edu/">cytochrome b(5)</coveredText>
			<entrez_gene_id rdf:resource="http://compbio.uchsc.edu/entrez_gene_id/-1"/>
		</rdf:Description>
	</patient>
</rdf:Description>
<rdf:Description rdf:about="http://compbio.uchsc.edu/transport-relation/710496-a%5B804..1077%5D">
	<rdf:type rdf:resource="http://compbio.uchsc.edu/TransportRelation"/>
	<label xmlns="http://www.w3.org/2000/01/rdf-schema#">710496-a[804..1077]</label>
	<pubmed_id xmlns="http://compbio.uchsc.edu/">710496-a</pubmed_id>
	<sentence_span xmlns="http://compbio.uchsc.edu/">[804..1077]</sentence_span>
	<patient xmlns="http://compbio.uchsc.edu/">
		<rdf:Description>
			<coveredText xmlns="http://compbio.uchsc.edu/">Thy-1</coveredText>
			<entrez_gene_id rdf:resource="http://compbio.uchsc.edu/entrez_gene_id/-1"/>
		</rdf:Description>
	</patient>
	<destination xmlns="http://compbio.uchsc.edu/">c-cell-surface</destination>
</rdf:Description>
<rdf:Description rdf:about="http://compbio.uchsc.edu/transport-relation/711712-a%5B370..582%5D">
	<rdf:type rdf:resource="http://compbio.uchsc.edu/TransportRelation"/>
	<label xmlns="http://www.w3.org/2000/01/rdf-schema#">711712-a[370..582]</label>
	<pubmed_id xmlns="http://compbio.uchsc.edu/">711712-a</pubmed_id>
	<sentence_span xmlns="http://compbio.uchsc.edu/">[370..582]</sentence_span>
	<patient xmlns="http://compbio.uchsc.edu/">
		<rdf:Description>
			<coveredText xmlns="http://compbio.uchsc.edu/">delta-aminolevulinate synthase</coveredText>
			<entrez_gene_id rdf:resource="http://compbio.uchsc.edu/entrez_gene_id/-1"/>
		</rdf:Description>
	</patient>
	<destination xmlns="http://compbio.uchsc.edu/">c-cellular-component</destination>
</rdf:Description>
<rdf:Description rdf:about="http://compbio.uchsc.edu/transport-relation/712644-a%5B173..431%5D">
	<rdf:type rdf:resource="http://compbio.uchsc.edu/TransportRelation"/>
	<label xmlns="http://www.w3.org/2000/01/rdf-schema#">712644-a[173..431]</label>
	<pubmed_id xmlns="http://compbio.uchsc.edu/">712644-a</pubmed_id>
	<sentence_span xmlns="http://compbio.uchsc.edu/">[173..431]</sentence_span>
	<patient xmlns="http://compbio.uchsc.edu/">
		<rdf:Description>
			<coveredText xmlns="http://compbio.uchsc.edu/">lysosome granule-associated beta-glucuronidase and acid protease</coveredText>
			<entrez_gene_id rdf:resource="http://compbio.uchsc.edu/entrez_gene_id/-1"/>
		</rdf:Description>
	</patient>
	<destination xmlns="http://compbio.uchsc.edu/">c-extracellular-space</destination>
</rdf:Description>
<rdf:Description rdf:about="http://compbio.uchsc.edu/transport-relation/213999-a%5B84..228%5D">
	<rdf:type rdf:resource="http://compbio.uchsc.edu/TransportRelation"/>
	<label xmlns="http://www.w3.org/2000/01/rdf-schema#">213999-a[84..228]</label>
	<pubmed_id xmlns="http://compbio.uchsc.edu/">213999-a</pubmed_id>
	<sentence_span xmlns="http://compbio.uchsc.edu/">[84..228]</sentence_span>
	<patient xmlns="http://compbio.uchsc.edu/">
		<rdf:Description>
			<coveredText xmlns="http://compbio.uchsc.edu/">hormone-receptor complexes</coveredText>
			<entrez_gene_id rdf:resource="http://compbio.uchsc.edu/entrez_gene_id/-1"/>
		</rdf:Description>
	</patient>
	<destination xmlns="http://compbio.uchsc.edu/">c-nucleus</destination>
</rdf:Description>
<rdf:Description rdf:about="http://compbio.uchsc.edu/transport-relation/718970-a%5B881..1081%5D">
	<rdf:type rdf:resource="http://compbio.uchsc.edu/TransportRelation"/>
	<label xmlns="http://www.w3.org/2000/01/rdf-schema#">718970-a[881..1081]</label>
	<pubmed_id xmlns="http://compbio.uchsc.edu/">718970-a</pubmed_id>
	<sentence_span xmlns="http://compbio.uchsc.edu/">[881..1081]</sentence_span>
	<patient xmlns="http://compbio.uchsc.edu/">
		<rdf:Description>
			<coveredText xmlns="http://compbio.uchsc.edu/">the decarboxylase</coveredText>
			<entrez_gene_id rdf:resource="http://compbio.uchsc.edu/entrez_gene_id/-1"/>
		</rdf:Description>
	</patient>
	<destination xmlns="http://compbio.uchsc.edu/">c-mitochondrion</destination>
</rdf:Description>
<rdf:Description rdf:about="http://compbio.uchsc.edu/transport-relation/214234-t%5B70..154%5D">
	<rdf:type rdf:resource="http://compbio.uchsc.edu/TransportRelation"/>
	<label xmlns="http://www.w3.org/2000/01/rdf-schema#">214234-t[70..154]</label>
	<pubmed_id xmlns="http://compbio.uchsc.edu/">214234-t</pubmed_id>
	<sentence_span xmlns="http://compbio.uchsc.edu/">[70..154]</sentence_span>
	<patient xmlns="http://compbio.uchsc.edu/">
		<rdf:Description>
			<coveredText xmlns="http://compbio.uchsc.edu/">fucose-labeled proteins</coveredText>
			<entrez_gene_id rdf:resource="http://compbio.uchsc.edu/entrez_gene_id/-1"/>
		</rdf:Description>
	</patient>
	<destination xmlns="http://compbio.uchsc.edu/">c-cellular-component</destination>
</rdf:Description>
<rdf:Description rdf:about="http://compbio.uchsc.edu/transport-relation/719746-a%5B1326..1407%5D">
	<rdf:type rdf:resource="http://compbio.uchsc.edu/TransportRelation"/>
	<label xmlns="http://www.w3.org/2000/01/rdf-schema#">719746-a[1326..1407]</label>
	<pubmed_id xmlns="http://compbio.uchsc.edu/">719746-a</pubmed_id>
	<sentence_span xmlns="http://compbio.uchsc.edu/">[1326..1407]</sentence_span>
	<patient xmlns="http://compbio.uchsc.edu/">
		<rdf:Description>
			<coveredText xmlns="http://compbio.uchsc.edu/">ConA</coveredText>
			<entrez_gene_id rdf:resource="http://compbio.uchsc.edu/entrez_gene_id/-1"/>
		</rdf:Description>
	</patient>
	<destination xmlns="http://compbio.uchsc.edu/">c-cytoplasm</destination>
</rdf:Description>
<rdf:Description rdf:about="http://compbio.uchsc.edu/transport-relation/719746-a%5B1967..2199%5D">
	<rdf:type rdf:resource="http://compbio.uchsc.edu/TransportRelation"/>
	<label xmlns="http://www.w3.org/2000/01/rdf-schema#">719746-a[1967..2199]</label>
	<pubmed_id xmlns="http://compbio.uchsc.edu/">719746-a</pubmed_id>
	<sentence_span xmlns="http://compbio.uchsc.edu/">[1967..2199]</sentence_span>
	<patient xmlns="http://compbio.uchsc.edu/">
		<rdf:Description>
			<coveredText xmlns="http://compbio.uchsc.edu/">ConA</coveredText>
			<entrez_gene_id rdf:resource="http://compbio.uchsc.edu/entrez_gene_id/-1"/>
		</rdf:Description>
	</patient>
	<destination xmlns="http://compbio.uchsc.edu/">c-membrane</destination>
</rdf:Description>
<rdf:Description rdf:about="http://compbio.uchsc.edu/transport-relation/569067-a%5B1117..1288%5D">
	<rdf:type rdf:resource="http://compbio.uchsc.edu/TransportRelation"/>
	<label xmlns="http://www.w3.org/2000/01/rdf-schema#">569067-a[1117..1288]</label>
	<pubmed_id xmlns="http://compbio.uchsc.edu/">569067-a</pubmed_id>
	<sentence_span xmlns="http://compbio.uchsc.edu/">[1117..1288]</sentence_span>
	<patient xmlns="http://compbio.uchsc.edu/">
		<rdf:Description>
			<coveredText xmlns="http://compbio.uchsc.edu/">Con A obviously</coveredText>
			<entrez_gene_id rdf:resource="http://compbio.uchsc.edu/entrez_gene_id/-1"/>
		</rdf:Description>
	</patient>
	<destination xmlns="http://compbio.uchsc.edu/">c-membrane</destination>
</rdf:Description>
<rdf:Description rdf:about="http://compbio.uchsc.edu/transport-relation/723272-a%5B334..467%5D">
	<rdf:type rdf:resource="http://compbio.uchsc.edu/TransportRelation"/>
	<label xmlns="http://www.w3.org/2000/01/rdf-schema#">723272-a[334..467]</label>
	<pubmed_id xmlns="http://compbio.uchsc.edu/">723272-a</pubmed_id>
	<sentence_span xmlns="http://compbio.uchsc.edu/">[334..467]</sentence_span>
	<patient xmlns="http://compbio.uchsc.edu/">
		<rdf:Description>
			<coveredText xmlns="http://compbio.uchsc.edu/">Ca+2</coveredText>
			<entrez_gene_id rdf:resource="http://compbio.uchsc.edu/entrez_gene_id/-1"/>
		</rdf:Description>
	</patient>
	<destination xmlns="http://compbio.uchsc.edu/">c-cytoplasmic-vesicle</destination>
</rdf:Description>
<rdf:Description rdf:about="http://compbio.uchsc.edu/transport-relation/725089-a%5B649..761%5D">
	<rdf:type rdf:resource="http://compbio.uchsc.edu/TransportRelation"/>
	<label xmlns="http://www.w3.org/2000/01/rdf-schema#">725089-a[649..761]</label>
	<pubmed_id xmlns="http://compbio.uchsc.edu/">725089-a</pubmed_id>
	<sentence_span xmlns="http://compbio.uchsc.edu/">[649..761]</sentence_span>
	<patient xmlns="http://compbio.uchsc.edu/">
		<rdf:Description>
			<coveredText xmlns="http://compbio.uchsc.edu/">PGF2alpha</coveredText>
			<entrez_gene_id rdf:resource="http://compbio.uchsc.edu/entrez_gene_id/-1"/>
		</rdf:Description>
	</patient>
	<destination xmlns="http://compbio.uchsc.edu/">c-cellular-component</destination>
</rdf:Description>
<rdf:Description rdf:about="http://compbio.uchsc.edu/transport-relation/725318-a%5B155..268%5D">
	<rdf:type rdf:resource="http://compbio.uchsc.edu/TransportRelation"/>
	<label xmlns="http://www.w3.org/2000/01/rdf-schema#">725318-a[155..268]</label>
	<pubmed_id xmlns="http://compbio.uchsc.edu/">725318-a</pubmed_id>
	<sentence_span xmlns="http://compbio.uchsc.edu/">[155..268]</sentence_span>
	<patient xmlns="http://compbio.uchsc.edu/">
		<rdf:Description>
			<coveredText xmlns="http://compbio.uchsc.edu/">X537A</coveredText>
			<entrez_gene_id rdf:resource="http://compbio.uchsc.edu/entrez_gene_id/-1"/>
		</rdf:Description>
	</patient>
	<destination xmlns="http://compbio.uchsc.edu/">c-extracellular-space</destination>
</rdf:Description>
<rdf:Description rdf:about="http://compbio.uchsc.edu/transport-relation/726067-a%5B352..570%5D">
	<rdf:type rdf:resource="http://compbio.uchsc.edu/TransportRelation"/>
	<label xmlns="http://www.w3.org/2000/01/rdf-schema#">726067-a[352..570]</label>
	<pubmed_id xmlns="http://compbio.uchsc.edu/">726067-a</pubmed_id>
	<sentence_span xmlns="http://compbio.uchsc.edu/">[352..570]</sentence_span>
	<patient xmlns="http://compbio.uchsc.edu/">
		<rdf:Description>
			<coveredText xmlns="http://compbio.uchsc.edu/">protein kinase</coveredText>
			<entrez_gene_id rdf:resource="http://compbio.uchsc.edu/entrez_gene_id/-1"/>
		</rdf:Description>
	</patient>
	<destination xmlns="http://compbio.uchsc.edu/">c-cytoplasm</destination>
</rdf:Description>
<rdf:Description rdf:about="http://compbio.uchsc.edu/transport-relation/365218-a%5B500..641%5D">
	<rdf:type rdf:resource="http://compbio.uchsc.edu/TransportRelation"/>
	<label xmlns="http://www.w3.org/2000/01/rdf-schema#">365218-a[500..641]</label>
	<pubmed_id xmlns="http://compbio.uchsc.edu/">365218-a</pubmed_id>
	<sentence_span xmlns="http://compbio.uchsc.edu/">[500..641]</sentence_span>
	<agent xmlns="http://compbio.uchsc.edu/">
		<rdf:Description>
			<coveredText xmlns="http://compbio.uchsc.edu/">plasmin</coveredText>
			<entrez_gene_id rdf:resource="http://compbio.uchsc.edu/entrez_gene_id/-1"/>
		</rdf:Description>
	</agent>
	<patient xmlns="http://compbio.uchsc.edu/">
		<rdf:Description>
			<coveredText xmlns="http://compbio.uchsc.edu/">D-dimer</coveredText>
			<entrez_gene_id rdf:resource="http://compbio.uchsc.edu/entrez_gene_id/-1"/>
		</rdf:Description>
	</patient>
</rdf:Description>
<rdf:Description rdf:about="http://compbio.uchsc.edu/transport-relation/31980-a%5B0..169%5D">
	<rdf:type rdf:resource="http://compbio.uchsc.edu/TransportRelation"/>
	<label xmlns="http://www.w3.org/2000/01/rdf-schema#">31980-a[0..169]</label>
	<pubmed_id xmlns="http://compbio.uchsc.edu/">31980-a</pubmed_id>
	<sentence_span xmlns="http://compbio.uchsc.edu/">[0..169]</sentence_span>
	<patient xmlns="http://compbio.uchsc.edu/">
		<rdf:Description>
			<coveredText xmlns="http://compbio.uchsc.edu/">Eco R1 nuclease</coveredText>
			<entrez_gene_id rdf:resource="http://compbio.uchsc.edu/entrez_gene_id/-1"/>
		</rdf:Description>
	</patient>
	<destination xmlns="http://compbio.uchsc.edu/">c-cellular-component</destination>
</rdf:Description>
<rdf:Description rdf:about="http://compbio.uchsc.edu/transport-relation/215405-a%5B3..193%5D">
	<rdf:type rdf:resource="http://compbio.uchsc.edu/TransportRelation"/>
	<label xmlns="http://www.w3.org/2000/01/rdf-schema#">215405-a[3..193]</label>
	<pubmed_id xmlns="http://compbio.uchsc.edu/">215405-a</pubmed_id>
	<sentence_span xmlns="http://compbio.uchsc.edu/">[3..193]</sentence_span>
	<patient xmlns="http://compbio.uchsc.edu/">
		<rdf:Description>
			<coveredText xmlns="http://compbio.uchsc.edu/">cytochrome c</coveredText>
			<entrez_gene_id rdf:resource="http://compbio.uchsc.edu/entrez_gene_id/-1"/>
		</rdf:Description>
	</patient>
	<destination xmlns="http://compbio.uchsc.edu/">c-cellular-component</destination>
</rdf:Description>
<rdf:Description rdf:about="http://compbio.uchsc.edu/transport-relation/215405-a%5B1674..1817%5D">
	<rdf:type rdf:resource="http://compbio.uchsc.edu/TransportRelation"/>
	<label xmlns="http://www.w3.org/2000/01/rdf-schema#">215405-a[1674..1817]</label>
	<pubmed_id xmlns="http://compbio.uchsc.edu/">215405-a</pubmed_id>
	<sentence_span xmlns="http://compbio.uchsc.edu/">[1674..1817]</sentence_span>
	<patient xmlns="http://compbio.uchsc.edu/">
		<rdf:Description>
			<coveredText xmlns="http://compbio.uchsc.edu/">apocytochrome c</coveredText>
			<entrez_gene_id rdf:resource="http://compbio.uchsc.edu/entrez_gene_id/-1"/>
		</rdf:Description>
	</patient>
	<destination xmlns="http://compbio.uchsc.edu/">c-mitochondrial-inner-membrane</destination>
</rdf:Description>
<rdf:Description rdf:about="http://compbio.uchsc.edu/transport-relation/83253-a%5B210..415%5D">
	<rdf:type rdf:resource="http://compbio.uchsc.edu/TransportRelation"/>
	<label xmlns="http://www.w3.org/2000/01/rdf-schema#">83253-a[210..415]</label>
	<pubmed_id xmlns="http://compbio.uchsc.edu/">83253-a</pubmed_id>
	<sentence_span xmlns="http://compbio.uchsc.edu/">[210..415]</sentence_span>
	<patient xmlns="http://compbio.uchsc.edu/">
		<rdf:Description>
			<coveredText xmlns="http://compbio.uchsc.edu/">exogenous 3-H-DNA</coveredText>
			<entrez_gene_id rdf:resource="http://compbio.uchsc.edu/entrez_gene_id/-1"/>
		</rdf:Description>
	</patient>
	<destination xmlns="http://compbio.uchsc.edu/">c-cellular-component</destination>
</rdf:Description>
<rdf:Description rdf:about="http://compbio.uchsc.edu/transport-relation/103759-a%5B1073..1358%5D">
	<rdf:type rdf:resource="http://compbio.uchsc.edu/TransportRelation"/>
	<label xmlns="http://www.w3.org/2000/01/rdf-schema#">103759-a[1073..1358]</label>
	<pubmed_id xmlns="http://compbio.uchsc.edu/">103759-a</pubmed_id>
	<sentence_span xmlns="http://compbio.uchsc.edu/">[1073..1358]</sentence_span>
	<agent xmlns="http://compbio.uchsc.edu/">
		<rdf:Description>
			<coveredText xmlns="http://compbio.uchsc.edu/">LH-RH</coveredText>
			<entrez_gene_id rdf:resource="http://compbio.uchsc.edu/entrez_gene_id/-1"/>
		</rdf:Description>
	</agent>
	<patient xmlns="http://compbio.uchsc.edu/">
		<rdf:Description>
			<coveredText xmlns="http://compbio.uchsc.edu/">LH</coveredText>
			<entrez_gene_id rdf:resource="http://compbio.uchsc.edu/entrez_gene_id/-1"/>
		</rdf:Description>
	</patient>
</rdf:Description>
<rdf:Description rdf:about="http://compbio.uchsc.edu/transport-relation/730373-a%5B0..157%5D">
	<rdf:type rdf:resource="http://compbio.uchsc.edu/TransportRelation"/>
	<label xmlns="http://www.w3.org/2000/01/rdf-schema#">730373-a[0..157]</label>
	<pubmed_id xmlns="http://compbio.uchsc.edu/">730373-a</pubmed_id>
	<sentence_span xmlns="http://compbio.uchsc.edu/">[0..157]</sentence_span>
	<patient xmlns="http://compbio.uchsc.edu/">
		<rdf:Description>
			<coveredText xmlns="http://compbio.uchsc.edu/">plasma proteins</coveredText>
			<entrez_gene_id rdf:resource="http://compbio.uchsc.edu/entrez_gene_id/-1"/>
		</rdf:Description>
	</patient>
	<destination xmlns="http://compbio.uchsc.edu/">c-cellular-component</destination>
</rdf:Description>
<rdf:Description rdf:about="http://compbio.uchsc.edu/transport-relation/103883-t%5B0..69%5D">
	<rdf:type rdf:resource="http://compbio.uchsc.edu/TransportRelation"/>
	<label xmlns="http://www.w3.org/2000/01/rdf-schema#">103883-t[0..69]</label>
	<pubmed_id xmlns="http://compbio.uchsc.edu/">103883-t</pubmed_id>
	<sentence_span xmlns="http://compbio.uchsc.edu/">[0..69]</sentence_span>
	<patient xmlns="http://compbio.uchsc.edu/">
		<rdf:Description>
			<coveredText xmlns="http://compbio.uchsc.edu/">secretory proteins</coveredText>
			<entrez_gene_id rdf:resource="http://compbio.uchsc.edu/entrez_gene_id/-1"/>
		</rdf:Description>
	</patient>
	<destination xmlns="http://compbio.uchsc.edu/">c-cellular-component</destination>
</rdf:Description>
<rdf:Description rdf:about="http://compbio.uchsc.edu/transport-relation/731686-a%5B0..197%5D">
	<rdf:type rdf:resource="http://compbio.uchsc.edu/TransportRelation"/>
	<label xmlns="http://www.w3.org/2000/01/rdf-schema#">731686-a[0..197]</label>
	<pubmed_id xmlns="http://compbio.uchsc.edu/">731686-a</pubmed_id>
	<sentence_span xmlns="http://compbio.uchsc.edu/">[0..197]</sentence_span>
	<patient xmlns="http://compbio.uchsc.edu/">
		<rdf:Description>
			<coveredText xmlns="http://compbio.uchsc.edu/">3H-choline, 22Na+</coveredText>
			<entrez_gene_id rdf:resource="http://compbio.uchsc.edu/entrez_gene_id/-1"/>
		</rdf:Description>
	</patient>
	<destination xmlns="http://compbio.uchsc.edu/">c-membrane</destination>
</rdf:Description>
<rdf:Description rdf:about="http://compbio.uchsc.edu/transport-relation/731686-a%5B0..197%5D-2">
	<rdf:type rdf:resource="http://compbio.uchsc.edu/TransportRelation"/>
	<label xmlns="http://www.w3.org/2000/01/rdf-schema#">731686-a[0..197]-2</label>
	<pubmed_id xmlns="http://compbio.uchsc.edu/">731686-a</pubmed_id>
	<sentence_span xmlns="http://compbio.uchsc.edu/">[0..197]</sentence_span>
	<patient xmlns="http://compbio.uchsc.edu/">
		<rdf:Description>
			<coveredText xmlns="http://compbio.uchsc.edu/">3H-choline, 22Na+</coveredText>
			<entrez_gene_id rdf:resource="http://compbio.uchsc.edu/entrez_gene_id/-1"/>
		</rdf:Description>
	</patient>
	<source xmlns="http://compbio.uchsc.edu/">c-membrane</source>
</rdf:Description>
<rdf:Description rdf:about="http://compbio.uchsc.edu/transport-relation/215838-a%5B502..742%5D">
	<rdf:type rdf:resource="http://compbio.uchsc.edu/TransportRelation"/>
	<label xmlns="http://www.w3.org/2000/01/rdf-schema#">215838-a[502..742]</label>
	<pubmed_id xmlns="http://compbio.uchsc.edu/">215838-a</pubmed_id>
	<sentence_span xmlns="http://compbio.uchsc.edu/">[502..742]</sentence_span>
	<patient xmlns="http://compbio.uchsc.edu/">
		<rdf:Description>
			<coveredText xmlns="http://compbio.uchsc.edu/">catalytic subunit</coveredText>
			<entrez_gene_id rdf:resource="http://compbio.uchsc.edu/entrez_gene_id/-1"/>
		</rdf:Description>
	</patient>
	<source xmlns="http://compbio.uchsc.edu/">c-membrane</source>
</rdf:Description>
<rdf:Description rdf:about="http://compbio.uchsc.edu/transport-relation/282618-t%5B0..110%5D">
	<rdf:type rdf:resource="http://compbio.uchsc.edu/TransportRelation"/>
	<label xmlns="http://www.w3.org/2000/01/rdf-schema#">282618-t[0..110]</label>
	<pubmed_id xmlns="http://compbio.uchsc.edu/">282618-t</pubmed_id>
	<sentence_span xmlns="http://compbio.uchsc.edu/">[0..110]</sentence_span>
	<patient xmlns="http://compbio.uchsc.edu/">
		<rdf:Description>
			<coveredText xmlns="http://compbio.uchsc.edu/">androgen-receptor complex</coveredText>
			<entrez_gene_id rdf:resource="http://compbio.uchsc.edu/entrez_gene_id/-1"/>
		</rdf:Description>
	</patient>
	<source xmlns="http://compbio.uchsc.edu/">c-nucleus</source>
</rdf:Description>
<rdf:Description rdf:about="http://compbio.uchsc.edu/transport-relation/282618-a%5B413..572%5D">
	<rdf:type rdf:resource="http://compbio.uchsc.edu/TransportRelation"/>
	<label xmlns="http://www.w3.org/2000/01/rdf-schema#">282618-a[413..572]</label>
	<pubmed_id xmlns="http://compbio.uchsc.edu/">282618-a</pubmed_id>
	<sentence_span xmlns="http://compbio.uchsc.edu/">[413..572]</sentence_span>
	<patient xmlns="http://compbio.uchsc.edu/">
		<rdf:Description>
			<coveredText xmlns="http://compbio.uchsc.edu/">steroid hormone receptor</coveredText>
			<entrez_gene_id rdf:resource="http://compbio.uchsc.edu/entrez_gene_id/-1"/>
		</rdf:Description>
	</patient>
	<destination xmlns="http://compbio.uchsc.edu/">c-nucleus</destination>
</rdf:Description>
<rdf:Description rdf:about="http://compbio.uchsc.edu/transport-relation/282618-a%5B413..572%5D-2">
	<rdf:type rdf:resource="http://compbio.uchsc.edu/TransportRelation"/>
	<label xmlns="http://www.w3.org/2000/01/rdf-schema#">282618-a[413..572]-2</label>
	<pubmed_id xmlns="http://compbio.uchsc.edu/">282618-a</pubmed_id>
	<sentence_span xmlns="http://compbio.uchsc.edu/">[413..572]</sentence_span>
	<patient xmlns="http://compbio.uchsc.edu/">
		<rdf:Description>
			<coveredText xmlns="http://compbio.uchsc.edu/">steroid hormone receptor</coveredText>
			<entrez_gene_id rdf:resource="http://compbio.uchsc.edu/entrez_gene_id/-1"/>
		</rdf:Description>
	</patient>
	<destination xmlns="http://compbio.uchsc.edu/">c-cytoplasm</destination>
</rdf:Description>
<rdf:Description rdf:about="http://compbio.uchsc.edu/transport-relation/216269-a%5B0..304%5D">
	<rdf:type rdf:resource="http://compbio.uchsc.edu/TransportRelation"/>
	<label xmlns="http://www.w3.org/2000/01/rdf-schema#">216269-a[0..304]</label>
	<pubmed_id xmlns="http://compbio.uchsc.edu/">216269-a</pubmed_id>
	<sentence_span xmlns="http://compbio.uchsc.edu/">[0..304]</sentence_span>
	<agent xmlns="http://compbio.uchsc.edu/">
		<rdf:Description>
			<coveredText xmlns="http://compbio.uchsc.edu/">luteinizing-hormone-releasing hormone</coveredText>
			<entrez_gene_id rdf:resource="http://compbio.uchsc.edu/entrez_gene_id/-1"/>
		</rdf:Description>
	</agent>
	<patient xmlns="http://compbio.uchsc.edu/">
		<rdf:Description>
			<coveredText xmlns="http://compbio.uchsc.edu/">gonadotropin</coveredText>
			<entrez_gene_id rdf:resource="http://compbio.uchsc.edu/entrez_gene_id/-1"/>
		</rdf:Description>
	</patient>
</rdf:Description>
<rdf:Description rdf:about="http://compbio.uchsc.edu/transport-relation/736332-a%5B1145..1346%5D">
	<rdf:type rdf:resource="http://compbio.uchsc.edu/TransportRelation"/>
	<label xmlns="http://www.w3.org/2000/01/rdf-schema#">736332-a[1145..1346]</label>
	<pubmed_id xmlns="http://compbio.uchsc.edu/">736332-a</pubmed_id>
	<sentence_span xmlns="http://compbio.uchsc.edu/">[1145..1346]</sentence_span>
	<patient xmlns="http://compbio.uchsc.edu/">
		<rdf:Description>
			<coveredText xmlns="http://compbio.uchsc.edu/">lectin</coveredText>
			<entrez_gene_id rdf:resource="http://compbio.uchsc.edu/entrez_gene_id/-1"/>
		</rdf:Description>
	</patient>
	<source xmlns="http://compbio.uchsc.edu/">c-plasma-membrane</source>
</rdf:Description>
<rdf:Description rdf:about="http://compbio.uchsc.edu/transport-relation/570060-a%5B435..676%5D">
	<rdf:type rdf:resource="http://compbio.uchsc.edu/TransportRelation"/>
	<label xmlns="http://www.w3.org/2000/01/rdf-schema#">570060-a[435..676]</label>
	<pubmed_id xmlns="http://compbio.uchsc.edu/">570060-a</pubmed_id>
	<sentence_span xmlns="http://compbio.uchsc.edu/">[435..676]</sentence_span>
	<agent xmlns="http://compbio.uchsc.edu/">
		<rdf:Description>
			<coveredText xmlns="http://compbio.uchsc.edu/">NaCl</coveredText>
			<entrez_gene_id rdf:resource="http://compbio.uchsc.edu/entrez_gene_id/-1"/>
		</rdf:Description>
	</agent>
	<patient xmlns="http://compbio.uchsc.edu/">
		<rdf:Description>
			<coveredText xmlns="http://compbio.uchsc.edu/">non-histone proteins</coveredText>
			<entrez_gene_id rdf:resource="http://compbio.uchsc.edu/entrez_gene_id/-1"/>
		</rdf:Description>
	</patient>
</rdf:Description>
<rdf:Description rdf:about="http://compbio.uchsc.edu/transport-relation/737912-a%5B507..631%5D">
	<rdf:type rdf:resource="http://compbio.uchsc.edu/TransportRelation"/>
	<label xmlns="http://www.w3.org/2000/01/rdf-schema#">737912-a[507..631]</label>
	<pubmed_id xmlns="http://compbio.uchsc.edu/">737912-a</pubmed_id>
	<sentence_span xmlns="http://compbio.uchsc.edu/">[507..631]</sentence_span>
	<agent xmlns="http://compbio.uchsc.edu/">
		<rdf:Description>
			<coveredText xmlns="http://compbio.uchsc.edu/">trypsin</coveredText>
			<entrez_gene_id rdf:resource="http://compbio.uchsc.edu/entrez_gene_id/-1"/>
		</rdf:Description>
	</agent>
	<patient xmlns="http://compbio.uchsc.edu/">
		<rdf:Description>
			<coveredText xmlns="http://compbio.uchsc.edu/">erythrocyte glycopeptides</coveredText>
			<entrez_gene_id rdf:resource="http://compbio.uchsc.edu/entrez_gene_id/-1"/>
		</rdf:Description>
	</patient>
</rdf:Description>
<rdf:Description rdf:about="http://compbio.uchsc.edu/transport-relation/738211-a%5B855..924%5D">
	<rdf:type rdf:resource="http://compbio.uchsc.edu/TransportRelation"/>
	<label xmlns="http://www.w3.org/2000/01/rdf-schema#">738211-a[855..924]</label>
	<pubmed_id xmlns="http://compbio.uchsc.edu/">738211-a</pubmed_id>
	<sentence_span xmlns="http://compbio.uchsc.edu/">[855..924]</sentence_span>
	<patient xmlns="http://compbio.uchsc.edu/">
		<rdf:Description>
			<coveredText xmlns="http://compbio.uchsc.edu/">Newly synthesized proteins</coveredText>
			<entrez_gene_id rdf:resource="http://compbio.uchsc.edu/entrez_gene_id/-1"/>
		</rdf:Description>
	</patient>
	<source xmlns="http://compbio.uchsc.edu/">c-cellular-component</source>
</rdf:Description>
<rdf:Description rdf:about="http://compbio.uchsc.edu/transport-relation/367854-a%5B1141..1354%5D">
	<rdf:type rdf:resource="http://compbio.uchsc.edu/TransportRelation"/>
	<label xmlns="http://www.w3.org/2000/01/rdf-schema#">367854-a[1141..1354]</label>
	<pubmed_id xmlns="http://compbio.uchsc.edu/">367854-a</pubmed_id>
	<sentence_span xmlns="http://compbio.uchsc.edu/">[1141..1354]</sentence_span>
	<agent xmlns="http://compbio.uchsc.edu/">
		<rdf:Description>
			<coveredText xmlns="http://compbio.uchsc.edu/">bombesin</coveredText>
			<entrez_gene_id rdf:resource="http://compbio.uchsc.edu/entrez_gene_id/-1"/>
		</rdf:Description>
	</agent>
	<patient xmlns="http://compbio.uchsc.edu/">
		<rdf:Description>
			<coveredText xmlns="http://compbio.uchsc.edu/">gastrin</coveredText>
			<entrez_gene_id rdf:resource="http://compbio.uchsc.edu/entrez_gene_id/-1"/>
		</rdf:Description>
	</patient>
</rdf:Description>
<rdf:Description rdf:about="http://compbio.uchsc.edu/transport-relation/738912-a%5B358..534%5D">
	<rdf:type rdf:resource="http://compbio.uchsc.edu/TransportRelation"/>
	<label xmlns="http://www.w3.org/2000/01/rdf-schema#">738912-a[358..534]</label>
	<pubmed_id xmlns="http://compbio.uchsc.edu/">738912-a</pubmed_id>
	<sentence_span xmlns="http://compbio.uchsc.edu/">[358..534]</sentence_span>
	<patient xmlns="http://compbio.uchsc.edu/">
		<rdf:Description>
			<coveredText xmlns="http://compbio.uchsc.edu/">AChE</coveredText>
			<entrez_gene_id rdf:resource="http://compbio.uchsc.edu/entrez_gene_id/-1"/>
		</rdf:Description>
	</patient>
	<destination xmlns="http://compbio.uchsc.edu/">c-extracellular-space</destination>
</rdf:Description>
<rdf:Description rdf:about="http://compbio.uchsc.edu/transport-relation/743505-a%5B707..846%5D">
	<rdf:type rdf:resource="http://compbio.uchsc.edu/TransportRelation"/>
	<label xmlns="http://www.w3.org/2000/01/rdf-schema#">743505-a[707..846]</label>
	<pubmed_id xmlns="http://compbio.uchsc.edu/">743505-a</pubmed_id>
	<sentence_span xmlns="http://compbio.uchsc.edu/">[707..846]</sentence_span>
	<patient xmlns="http://compbio.uchsc.edu/">
		<rdf:Description>
			<coveredText xmlns="http://compbio.uchsc.edu/">cytoplasmic factors</coveredText>
			<entrez_gene_id rdf:resource="http://compbio.uchsc.edu/entrez_gene_id/-1"/>
		</rdf:Description>
	</patient>
	<destination xmlns="http://compbio.uchsc.edu/">c-cytoplasm</destination>
</rdf:Description>
<rdf:Description rdf:about="http://compbio.uchsc.edu/transport-relation/743505-a%5B707..846%5D-2">
	<rdf:type rdf:resource="http://compbio.uchsc.edu/TransportRelation"/>
	<label xmlns="http://www.w3.org/2000/01/rdf-schema#">743505-a[707..846]-2</label>
	<pubmed_id xmlns="http://compbio.uchsc.edu/">743505-a</pubmed_id>
	<sentence_span xmlns="http://compbio.uchsc.edu/">[707..846]</sentence_span>
	<patient xmlns="http://compbio.uchsc.edu/">
		<rdf:Description>
			<coveredText xmlns="http://compbio.uchsc.edu/">cytoplasmic factors</coveredText>
			<entrez_gene_id rdf:resource="http://compbio.uchsc.edu/entrez_gene_id/-1"/>
		</rdf:Description>
	</patient>
	<destination xmlns="http://compbio.uchsc.edu/">c-nucleus</destination>
</rdf:Description>
<rdf:Description rdf:about="http://compbio.uchsc.edu/transport-relation/743650-a%5B0..186%5D">
	<rdf:type rdf:resource="http://compbio.uchsc.edu/TransportRelation"/>
	<label xmlns="http://www.w3.org/2000/01/rdf-schema#">743650-a[0..186]</label>
	<pubmed_id xmlns="http://compbio.uchsc.edu/">743650-a</pubmed_id>
	<sentence_span xmlns="http://compbio.uchsc.edu/">[0..186]</sentence_span>
	<patient xmlns="http://compbio.uchsc.edu/">
		<rdf:Description>
			<coveredText xmlns="http://compbio.uchsc.edu/">Na+ -K"</coveredText>
			<entrez_gene_id rdf:resource="http://compbio.uchsc.edu/entrez_gene_id/-1"/>
		</rdf:Description>
	</patient>
	<destination xmlns="http://compbio.uchsc.edu/">c-membrane</destination>
</rdf:Description>
<rdf:Description rdf:about="http://compbio.uchsc.edu/transport-relation/743904-a%5B0..170%5D">
	<rdf:type rdf:resource="http://compbio.uchsc.edu/TransportRelation"/>
	<label xmlns="http://www.w3.org/2000/01/rdf-schema#">743904-a[0..170]</label>
	<pubmed_id xmlns="http://compbio.uchsc.edu/">743904-a</pubmed_id>
	<sentence_span xmlns="http://compbio.uchsc.edu/">[0..170]</sentence_span>
	<patient xmlns="http://compbio.uchsc.edu/">
		<rdf:Description>
			<coveredText xmlns="http://compbio.uchsc.edu/">Joklik'</coveredText>
			<entrez_gene_id rdf:resource="http://compbio.uchsc.edu/entrez_gene_id/-1"/>
		</rdf:Description>
	</patient>
	<destination xmlns="http://compbio.uchsc.edu/">c-cellular-component</destination>
</rdf:Description>
<rdf:Description rdf:about="http://compbio.uchsc.edu/transport-relation/743954-t%5B0..158%5D">
	<rdf:type rdf:resource="http://compbio.uchsc.edu/TransportRelation"/>
	<label xmlns="http://www.w3.org/2000/01/rdf-schema#">743954-t[0..158]</label>
	<pubmed_id xmlns="http://compbio.uchsc.edu/">743954-t</pubmed_id>
	<sentence_span xmlns="http://compbio.uchsc.edu/">[0..158]</sentence_span>
	<patient xmlns="http://compbio.uchsc.edu/">
		<rdf:Description>
			<coveredText xmlns="http://compbio.uchsc.edu/">prolactin</coveredText>
			<entrez_gene_id rdf:resource="http://compbio.uchsc.edu/entrez_gene_id/-1"/>
		</rdf:Description>
	</patient>
	<destination xmlns="http://compbio.uchsc.edu/">c-cellular-component</destination>
</rdf:Description>
<rdf:Description rdf:about="http://compbio.uchsc.edu/transport-relation/743954-a%5B0..234%5D">
	<rdf:type rdf:resource="http://compbio.uchsc.edu/TransportRelation"/>
	<label xmlns="http://www.w3.org/2000/01/rdf-schema#">743954-a[0..234]</label>
	<pubmed_id xmlns="http://compbio.uchsc.edu/">743954-a</pubmed_id>
	<sentence_span xmlns="http://compbio.uchsc.edu/">[0..234]</sentence_span>
	<patient xmlns="http://compbio.uchsc.edu/">
		<rdf:Description>
			<coveredText xmlns="http://compbio.uchsc.edu/">PRL</coveredText>
			<entrez_gene_id rdf:resource="http://compbio.uchsc.edu/entrez_gene_id/-1"/>
		</rdf:Description>
	</patient>
	<destination xmlns="http://compbio.uchsc.edu/">c-cellular-component</destination>
</rdf:Description>
<rdf:Description rdf:about="http://compbio.uchsc.edu/transport-relation/743954-a%5B1338..1692%5D">
	<rdf:type rdf:resource="http://compbio.uchsc.edu/TransportRelation"/>
	<label xmlns="http://www.w3.org/2000/01/rdf-schema#">743954-a[1338..1692]</label>
	<pubmed_id xmlns="http://compbio.uchsc.edu/">743954-a</pubmed_id>
	<sentence_span xmlns="http://compbio.uchsc.edu/">[1338..1692]</sentence_span>
	<patient xmlns="http://compbio.uchsc.edu/">
		<rdf:Description>
			<coveredText xmlns="http://compbio.uchsc.edu/">ER</coveredText>
			<entrez_gene_id rdf:resource="http://compbio.uchsc.edu/entrez_gene_id/-1"/>
		</rdf:Description>
	</patient>
	<destination xmlns="http://compbio.uchsc.edu/">c-golgi-apparatus</destination>
</rdf:Description>
<rdf:Description rdf:about="http://compbio.uchsc.edu/transport-relation/743966-t%5B0..69%5D">
	<rdf:type rdf:resource="http://compbio.uchsc.edu/TransportRelation"/>
	<label xmlns="http://www.w3.org/2000/01/rdf-schema#">743966-t[0..69]</label>
	<pubmed_id xmlns="http://compbio.uchsc.edu/">743966-t</pubmed_id>
	<sentence_span xmlns="http://compbio.uchsc.edu/">[0..69]</sentence_span>
	<patient xmlns="http://compbio.uchsc.edu/">
		<rdf:Description>
			<coveredText xmlns="http://compbio.uchsc.edu/">Estrogen receptor</coveredText>
			<entrez_gene_id rdf:resource="http://compbio.uchsc.edu/entrez_gene_id/-1"/>
		</rdf:Description>
	</patient>
	<destination xmlns="http://compbio.uchsc.edu/">c-nucleus</destination>
</rdf:Description>
<rdf:Description rdf:about="http://compbio.uchsc.edu/transport-relation/743977-a%5B807..923%5D">
	<rdf:type rdf:resource="http://compbio.uchsc.edu/TransportRelation"/>
	<label xmlns="http://www.w3.org/2000/01/rdf-schema#">743977-a[807..923]</label>
	<pubmed_id xmlns="http://compbio.uchsc.edu/">743977-a</pubmed_id>
	<sentence_span xmlns="http://compbio.uchsc.edu/">[807..923]</sentence_span>
	<patient xmlns="http://compbio.uchsc.edu/">
		<rdf:Description>
			<coveredText xmlns="http://compbio.uchsc.edu/">estradiol-receptor complex</coveredText>
			<entrez_gene_id rdf:resource="http://compbio.uchsc.edu/entrez_gene_id/-1"/>
		</rdf:Description>
	</patient>
	<destination xmlns="http://compbio.uchsc.edu/">c-nucleus</destination>
</rdf:Description>
<rdf:Description rdf:about="http://compbio.uchsc.edu/transport-relation/744127-t%5B0..48%5D">
	<rdf:type rdf:resource="http://compbio.uchsc.edu/TransportRelation"/>
	<label xmlns="http://www.w3.org/2000/01/rdf-schema#">744127-t[0..48]</label>
	<pubmed_id xmlns="http://compbio.uchsc.edu/">744127-t</pubmed_id>
	<sentence_span xmlns="http://compbio.uchsc.edu/">[0..48]</sentence_span>
	<agent xmlns="http://compbio.uchsc.edu/">
		<rdf:Description>
			<coveredText xmlns="http://compbio.uchsc.edu/">parathyroid hormone</coveredText>
			<entrez_gene_id rdf:resource="http://compbio.uchsc.edu/entrez_gene_id/-1"/>
		</rdf:Description>
	</agent>
	<patient xmlns="http://compbio.uchsc.edu/">
		<rdf:Description>
			<coveredText xmlns="http://compbio.uchsc.edu/">Renin</coveredText>
			<entrez_gene_id rdf:resource="http://compbio.uchsc.edu/entrez_gene_id/-1"/>
		</rdf:Description>
	</patient>
</rdf:Description>
<rdf:Description rdf:about="http://compbio.uchsc.edu/transport-relation/369847-t%5B0..130%5D">
	<rdf:type rdf:resource="http://compbio.uchsc.edu/TransportRelation"/>
	<label xmlns="http://www.w3.org/2000/01/rdf-schema#">369847-t[0..130]</label>
	<pubmed_id xmlns="http://compbio.uchsc.edu/">369847-t</pubmed_id>
	<sentence_span xmlns="http://compbio.uchsc.edu/">[0..130]</sentence_span>
	<agent xmlns="http://compbio.uchsc.edu/">
		<rdf:Description>
			<coveredText xmlns="http://compbio.uchsc.edu/">gonadotropin-releasing hormone</coveredText>
			<entrez_gene_id rdf:resource="http://compbio.uchsc.edu/entrez_gene_id/-1"/>
		</rdf:Description>
	</agent>
	<patient xmlns="http://compbio.uchsc.edu/">
		<rdf:Description>
			<coveredText xmlns="http://compbio.uchsc.edu/">luteinizing hormone</coveredText>
			<entrez_gene_id rdf:resource="http://compbio.uchsc.edu/entrez_gene_id/-1"/>
		</rdf:Description>
	</patient>
</rdf:Description>
<rdf:Description rdf:about="http://compbio.uchsc.edu/transport-relation/747898-t%5B0..89%5D">
	<rdf:type rdf:resource="http://compbio.uchsc.edu/TransportRelation"/>
	<label xmlns="http://www.w3.org/2000/01/rdf-schema#">747898-t[0..89]</label>
	<pubmed_id xmlns="http://compbio.uchsc.edu/">747898-t</pubmed_id>
	<sentence_span xmlns="http://compbio.uchsc.edu/">[0..89]</sentence_span>
	<agent xmlns="http://compbio.uchsc.edu/">
		<rdf:Description>
			<coveredText xmlns="http://compbio.uchsc.edu/">growth hormone</coveredText>
			<entrez_gene_id rdf:resource="http://compbio.uchsc.edu/entrez_gene_id/-1"/>
		</rdf:Description>
	</agent>
	<patient xmlns="http://compbio.uchsc.edu/">
		<rdf:Description>
			<coveredText xmlns="http://compbio.uchsc.edu/">somatostatin</coveredText>
			<entrez_gene_id rdf:resource="http://compbio.uchsc.edu/entrez_gene_id/-1"/>
		</rdf:Description>
	</patient>
</rdf:Description>
<rdf:Description rdf:about="http://compbio.uchsc.edu/transport-relation/748000-a%5B239..418%5D">
	<rdf:type rdf:resource="http://compbio.uchsc.edu/TransportRelation"/>
	<label xmlns="http://www.w3.org/2000/01/rdf-schema#">748000-a[239..418]</label>
	<pubmed_id xmlns="http://compbio.uchsc.edu/">748000-a</pubmed_id>
	<sentence_span xmlns="http://compbio.uchsc.edu/">[239..418]</sentence_span>
	<patient xmlns="http://compbio.uchsc.edu/">
		<rdf:Description>
			<coveredText xmlns="http://compbio.uchsc.edu/">androgen receptors</coveredText>
			<entrez_gene_id rdf:resource="http://compbio.uchsc.edu/entrez_gene_id/-1"/>
		</rdf:Description>
	</patient>
	<destination xmlns="http://compbio.uchsc.edu/">c-nucleus</destination>
</rdf:Description>
<rdf:Description rdf:about="http://compbio.uchsc.edu/transport-relation/748000-a%5B517..683%5D">
	<rdf:type rdf:resource="http://compbio.uchsc.edu/TransportRelation"/>
	<label xmlns="http://www.w3.org/2000/01/rdf-schema#">748000-a[517..683]</label>
	<pubmed_id xmlns="http://compbio.uchsc.edu/">748000-a</pubmed_id>
	<sentence_span xmlns="http://compbio.uchsc.edu/">[517..683]</sentence_span>
	<patient xmlns="http://compbio.uchsc.edu/">
		<rdf:Description>
			<coveredText xmlns="http://compbio.uchsc.edu/">steroid receptor complex</coveredText>
			<entrez_gene_id rdf:resource="http://compbio.uchsc.edu/entrez_gene_id/-1"/>
		</rdf:Description>
	</patient>
	<destination xmlns="http://compbio.uchsc.edu/">c-nucleus</destination>
</rdf:Description>
<rdf:Description rdf:about="http://compbio.uchsc.edu/transport-relation/218779-a%5B322..464%5D">
	<rdf:type rdf:resource="http://compbio.uchsc.edu/TransportRelation"/>
	<label xmlns="http://www.w3.org/2000/01/rdf-schema#">218779-a[322..464]</label>
	<pubmed_id xmlns="http://compbio.uchsc.edu/">218779-a</pubmed_id>
	<sentence_span xmlns="http://compbio.uchsc.edu/">[322..464]</sentence_span>
	<agent xmlns="http://compbio.uchsc.edu/">
		<rdf:Description>
			<coveredText xmlns="http://compbio.uchsc.edu/">DBcGMP</coveredText>
			<entrez_gene_id rdf:resource="http://compbio.uchsc.edu/entrez_gene_id/-1"/>
		</rdf:Description>
	</agent>
	<patient xmlns="http://compbio.uchsc.edu/">
		<rdf:Description>
			<coveredText xmlns="http://compbio.uchsc.edu/">gonadotropin</coveredText>
			<entrez_gene_id rdf:resource="http://compbio.uchsc.edu/entrez_gene_id/-1"/>
		</rdf:Description>
	</patient>
</rdf:Description>
<rdf:Description rdf:about="http://compbio.uchsc.edu/transport-relation/748014-a%5B916..1149%5D">
	<rdf:type rdf:resource="http://compbio.uchsc.edu/TransportRelation"/>
	<label xmlns="http://www.w3.org/2000/01/rdf-schema#">748014-a[916..1149]</label>
	<pubmed_id xmlns="http://compbio.uchsc.edu/">748014-a</pubmed_id>
	<sentence_span xmlns="http://compbio.uchsc.edu/">[916..1149]</sentence_span>
	<patient xmlns="http://compbio.uchsc.edu/">
		<rdf:Description>
			<coveredText xmlns="http://compbio.uchsc.edu/">PgR</coveredText>
			<entrez_gene_id rdf:resource="http://compbio.uchsc.edu/entrez_gene_id/-1"/>
		</rdf:Description>
	</patient>
	<destination xmlns="http://compbio.uchsc.edu/">c-nucleus</destination>
</rdf:Description>
<rdf:Description rdf:about="http://compbio.uchsc.edu/transport-relation/311783-t%5B0..110%5D">
	<rdf:type rdf:resource="http://compbio.uchsc.edu/TransportRelation"/>
	<label xmlns="http://www.w3.org/2000/01/rdf-schema#">311783-t[0..110]</label>
	<pubmed_id xmlns="http://compbio.uchsc.edu/">311783-t</pubmed_id>
	<sentence_span xmlns="http://compbio.uchsc.edu/">[0..110]</sentence_span>
	<agent xmlns="http://compbio.uchsc.edu/">
		<rdf:Description>
			<coveredText xmlns="http://compbio.uchsc.edu/">adenosine diphosphate, collagen</coveredText>
			<entrez_gene_id rdf:resource="http://compbio.uchsc.edu/entrez_gene_id/-1"/>
		</rdf:Description>
	</agent>
	<patient xmlns="http://compbio.uchsc.edu/">
		<rdf:Description>
			<coveredText xmlns="http://compbio.uchsc.edu/">human platelet factor VIII-related antigen</coveredText>
			<entrez_gene_id rdf:resource="http://compbio.uchsc.edu/entrez_gene_id/-1"/>
		</rdf:Description>
	</patient>
</rdf:Description>
<rdf:Description rdf:about="http://compbio.uchsc.edu/transport-relation/311783-a%5B641..762%5D">
	<rdf:type rdf:resource="http://compbio.uchsc.edu/TransportRelation"/>
	<label xmlns="http://www.w3.org/2000/01/rdf-schema#">311783-a[641..762]</label>
	<pubmed_id xmlns="http://compbio.uchsc.edu/">311783-a</pubmed_id>
	<sentence_span xmlns="http://compbio.uchsc.edu/">[641..762]</sentence_span>
	<agent xmlns="http://compbio.uchsc.edu/">
		<rdf:Description>
			<coveredText xmlns="http://compbio.uchsc.edu/">collagen</coveredText>
			<entrez_gene_id rdf:resource="http://compbio.uchsc.edu/entrez_gene_id/-1"/>
		</rdf:Description>
	</agent>
	<patient xmlns="http://compbio.uchsc.edu/">
		<rdf:Description>
			<coveredText xmlns="http://compbio.uchsc.edu/">VIIIR:Ag</coveredText>
			<entrez_gene_id rdf:resource="http://compbio.uchsc.edu/entrez_gene_id/-1"/>
		</rdf:Description>
	</patient>
</rdf:Description>
<rdf:Description rdf:about="http://compbio.uchsc.edu/transport-relation/34741-a%5B657..823%5D">
	<rdf:type rdf:resource="http://compbio.uchsc.edu/TransportRelation"/>
	<label xmlns="http://www.w3.org/2000/01/rdf-schema#">34741-a[657..823]</label>
	<pubmed_id xmlns="http://compbio.uchsc.edu/">34741-a</pubmed_id>
	<sentence_span xmlns="http://compbio.uchsc.edu/">[657..823]</sentence_span>
	<patient xmlns="http://compbio.uchsc.edu/">
		<rdf:Description>
			<coveredText xmlns="http://compbio.uchsc.edu/">pyruvate and NADH)</coveredText>
			<entrez_gene_id rdf:resource="http://compbio.uchsc.edu/entrez_gene_id/-1"/>
		</rdf:Description>
	</patient>
	<destination xmlns="http://compbio.uchsc.edu/">c-mitochondrion</destination>
</rdf:Description>
<rdf:Description rdf:about="http://compbio.uchsc.edu/transport-relation/155181-a%5B416..581%5D">
	<rdf:type rdf:resource="http://compbio.uchsc.edu/TransportRelation"/>
	<label xmlns="http://www.w3.org/2000/01/rdf-schema#">155181-a[416..581]</label>
	<pubmed_id xmlns="http://compbio.uchsc.edu/">155181-a</pubmed_id>
	<sentence_span xmlns="http://compbio.uchsc.edu/">[416..581]</sentence_span>
	<agent xmlns="http://compbio.uchsc.edu/">
		<rdf:Description>
			<coveredText xmlns="http://compbio.uchsc.edu/">red blood cell activator protein</coveredText>
			<entrez_gene_id rdf:resource="http://compbio.uchsc.edu/entrez_gene_id/-1"/>
		</rdf:Description>
	</agent>
	<patient xmlns="http://compbio.uchsc.edu/">
		<rdf:Description>
			<coveredText xmlns="http://compbio.uchsc.edu/">Ca2+ + Mg2+)-ATPase</coveredText>
			<entrez_gene_id rdf:resource="http://compbio.uchsc.edu/entrez_gene_id/-1"/>
		</rdf:Description>
	</patient>
</rdf:Description>
<rdf:Description rdf:about="http://compbio.uchsc.edu/transport-relation/571032-a%5B0..181%5D">
	<rdf:type rdf:resource="http://compbio.uchsc.edu/TransportRelation"/>
	<label xmlns="http://www.w3.org/2000/01/rdf-schema#">571032-a[0..181]</label>
	<pubmed_id xmlns="http://compbio.uchsc.edu/">571032-a</pubmed_id>
	<sentence_span xmlns="http://compbio.uchsc.edu/">[0..181]</sentence_span>
	<patient xmlns="http://compbio.uchsc.edu/">
		<rdf:Description>
			<coveredText xmlns="http://compbio.uchsc.edu/">tumor cell antigens</coveredText>
			<entrez_gene_id rdf:resource="http://compbio.uchsc.edu/entrez_gene_id/-1"/>
		</rdf:Description>
	</patient>
	<source xmlns="http://compbio.uchsc.edu/">c-cell-surface</source>
</rdf:Description>
<rdf:Description rdf:about="http://compbio.uchsc.edu/transport-relation/313797-t%5B0..138%5D">
	<rdf:type rdf:resource="http://compbio.uchsc.edu/TransportRelation"/>
	<label xmlns="http://www.w3.org/2000/01/rdf-schema#">313797-t[0..138]</label>
	<pubmed_id xmlns="http://compbio.uchsc.edu/">313797-t</pubmed_id>
	<sentence_span xmlns="http://compbio.uchsc.edu/">[0..138]</sentence_span>
	<agent xmlns="http://compbio.uchsc.edu/">
		<rdf:Description>
			<coveredText xmlns="http://compbio.uchsc.edu/">L-5-hydroxytryptophan</coveredText>
			<entrez_gene_id rdf:resource="http://compbio.uchsc.edu/entrez_gene_id/-1"/>
		</rdf:Description>
	</agent>
	<patient xmlns="http://compbio.uchsc.edu/">
		<rdf:Description>
			<coveredText xmlns="http://compbio.uchsc.edu/">growth hormone</coveredText>
			<entrez_gene_id rdf:resource="http://compbio.uchsc.edu/entrez_gene_id/-1"/>
		</rdf:Description>
	</patient>
</rdf:Description>
<rdf:Description rdf:about="http://compbio.uchsc.edu/transport-relation/223999-a%5B686..819%5D">
	<rdf:type rdf:resource="http://compbio.uchsc.edu/TransportRelation"/>
	<label xmlns="http://www.w3.org/2000/01/rdf-schema#">223999-a[686..819]</label>
	<pubmed_id xmlns="http://compbio.uchsc.edu/">223999-a</pubmed_id>
	<sentence_span xmlns="http://compbio.uchsc.edu/">[686..819]</sentence_span>
	<patient xmlns="http://compbio.uchsc.edu/">
		<rdf:Description>
			<coveredText xmlns="http://compbio.uchsc.edu/">hydrolases</coveredText>
			<entrez_gene_id rdf:resource="http://compbio.uchsc.edu/entrez_gene_id/-1"/>
		</rdf:Description>
	</patient>
	<destination xmlns="http://compbio.uchsc.edu/">c-cytoplasm</destination>
</rdf:Description>
<rdf:Description rdf:about="http://compbio.uchsc.edu/transport-relation/114319-t%5B0..94%5D">
	<rdf:type rdf:resource="http://compbio.uchsc.edu/TransportRelation"/>
	<label xmlns="http://www.w3.org/2000/01/rdf-schema#">114319-t[0..94]</label>
	<pubmed_id xmlns="http://compbio.uchsc.edu/">114319-t</pubmed_id>
	<sentence_span xmlns="http://compbio.uchsc.edu/">[0..94]</sentence_span>
	<patient xmlns="http://compbio.uchsc.edu/">
		<rdf:Description>
			<coveredText xmlns="http://compbio.uchsc.edu/">delta-9</coveredText>
			<entrez_gene_id rdf:resource="http://compbio.uchsc.edu/entrez_gene_id/-1"/>
		</rdf:Description>
	</patient>
	<destination xmlns="http://compbio.uchsc.edu/">c-membrane</destination>
</rdf:Description>
<rdf:Description rdf:about="http://compbio.uchsc.edu/transport-relation/387958-a%5B794..943%5D">
	<rdf:type rdf:resource="http://compbio.uchsc.edu/TransportRelation"/>
	<label xmlns="http://www.w3.org/2000/01/rdf-schema#">387958-a[794..943]</label>
	<pubmed_id xmlns="http://compbio.uchsc.edu/">387958-a</pubmed_id>
	<sentence_span xmlns="http://compbio.uchsc.edu/">[794..943]</sentence_span>
	<agent xmlns="http://compbio.uchsc.edu/">
		<rdf:Description>
			<coveredText xmlns="http://compbio.uchsc.edu/">Concanavalin A</coveredText>
			<entrez_gene_id rdf:resource="http://compbio.uchsc.edu/entrez_gene_id/-1"/>
		</rdf:Description>
	</agent>
	<patient xmlns="http://compbio.uchsc.edu/">
		<rdf:Description>
			<coveredText xmlns="http://compbio.uchsc.edu/">LIF</coveredText>
			<entrez_gene_id rdf:resource="http://compbio.uchsc.edu/entrez_gene_id/-1"/>
		</rdf:Description>
	</patient>
</rdf:Description>
<rdf:Description rdf:about="http://compbio.uchsc.edu/transport-relation/122409-a%5B967..1099%5D">
	<rdf:type rdf:resource="http://compbio.uchsc.edu/TransportRelation"/>
	<label xmlns="http://www.w3.org/2000/01/rdf-schema#">122409-a[967..1099]</label>
	<pubmed_id xmlns="http://compbio.uchsc.edu/">122409-a</pubmed_id>
	<sentence_span xmlns="http://compbio.uchsc.edu/">[967..1099]</sentence_span>
	<agent xmlns="http://compbio.uchsc.edu/">
		<rdf:Description>
			<coveredText xmlns="http://compbio.uchsc.edu/">DA</coveredText>
			<entrez_gene_id rdf:resource="http://compbio.uchsc.edu/entrez_gene_id/-1"/>
		</rdf:Description>
	</agent>
	<patient xmlns="http://compbio.uchsc.edu/">
		<rdf:Description>
			<coveredText xmlns="http://compbio.uchsc.edu/">PRL</coveredText>
			<entrez_gene_id rdf:resource="http://compbio.uchsc.edu/entrez_gene_id/-1"/>
		</rdf:Description>
	</patient>
</rdf:Description>
<rdf:Description rdf:about="http://compbio.uchsc.edu/transport-relation/45494-a%5B398..584%5D">
	<rdf:type rdf:resource="http://compbio.uchsc.edu/TransportRelation"/>
	<label xmlns="http://www.w3.org/2000/01/rdf-schema#">45494-a[398..584]</label>
	<pubmed_id xmlns="http://compbio.uchsc.edu/">45494-a</pubmed_id>
	<sentence_span xmlns="http://compbio.uchsc.edu/">[398..584]</sentence_span>
	<patient xmlns="http://compbio.uchsc.edu/">
		<rdf:Description>
			<coveredText xmlns="http://compbio.uchsc.edu/">enzymes</coveredText>
			<entrez_gene_id rdf:resource="http://compbio.uchsc.edu/entrez_gene_id/-1"/>
		</rdf:Description>
	</patient>
	<source xmlns="http://compbio.uchsc.edu/">c-cell-surface</source>
</rdf:Description>
<rdf:Description rdf:about="http://compbio.uchsc.edu/transport-relation/122554-a%5B669..761%5D">
	<rdf:type rdf:resource="http://compbio.uchsc.edu/TransportRelation"/>
	<label xmlns="http://www.w3.org/2000/01/rdf-schema#">122554-a[669..761]</label>
	<pubmed_id xmlns="http://compbio.uchsc.edu/">122554-a</pubmed_id>
	<sentence_span xmlns="http://compbio.uchsc.edu/">[669..761]</sentence_span>
	<agent xmlns="http://compbio.uchsc.edu/">
		<rdf:Description>
			<coveredText xmlns="http://compbio.uchsc.edu/">trypsin</coveredText>
			<entrez_gene_id rdf:resource="http://compbio.uchsc.edu/entrez_gene_id/-1"/>
		</rdf:Description>
	</agent>
	<patient xmlns="http://compbio.uchsc.edu/">
		<rdf:Description>
			<coveredText xmlns="http://compbio.uchsc.edu/">cell-surface glycoproteins</coveredText>
			<entrez_gene_id rdf:resource="http://compbio.uchsc.edu/entrez_gene_id/-1"/>
		</rdf:Description>
	</patient>
</rdf:Description>
<rdf:Description rdf:about="http://compbio.uchsc.edu/transport-relation/401401-a%5B1991..2293%5D">
	<rdf:type rdf:resource="http://compbio.uchsc.edu/TransportRelation"/>
	<label xmlns="http://www.w3.org/2000/01/rdf-schema#">401401-a[1991..2293]</label>
	<pubmed_id xmlns="http://compbio.uchsc.edu/">401401-a</pubmed_id>
	<sentence_span xmlns="http://compbio.uchsc.edu/">[1991..2293]</sentence_span>
	<patient xmlns="http://compbio.uchsc.edu/">
		<rdf:Description>
			<coveredText xmlns="http://compbio.uchsc.edu/">immunoglobulins</coveredText>
			<entrez_gene_id rdf:resource="http://compbio.uchsc.edu/entrez_gene_id/-1"/>
		</rdf:Description>
	</patient>
	<destination xmlns="http://compbio.uchsc.edu/">c-cellular-component</destination>
</rdf:Description>
<rdf:Description rdf:about="http://compbio.uchsc.edu/transport-relation/216417-a%5B1377..1592%5D">
	<rdf:type rdf:resource="http://compbio.uchsc.edu/TransportRelation"/>
	<label xmlns="http://www.w3.org/2000/01/rdf-schema#">216417-a[1377..1592]</label>
	<pubmed_id xmlns="http://compbio.uchsc.edu/">216417-a</pubmed_id>
	<sentence_span xmlns="http://compbio.uchsc.edu/">[1377..1592]</sentence_span>
	<patient xmlns="http://compbio.uchsc.edu/">
		<rdf:Description>
			<coveredText xmlns="http://compbio.uchsc.edu/">glycerate kinase</coveredText>
			<entrez_gene_id rdf:resource="http://compbio.uchsc.edu/entrez_gene_id/-1"/>
		</rdf:Description>
	</patient>
	<destination xmlns="http://compbio.uchsc.edu/">c-mitochondrion</destination>
</rdf:Description>
<rdf:Description rdf:about="http://compbio.uchsc.edu/transport-relation/367476-a%5B848..941%5D">
	<rdf:type rdf:resource="http://compbio.uchsc.edu/TransportRelation"/>
	<label xmlns="http://www.w3.org/2000/01/rdf-schema#">367476-a[848..941]</label>
	<pubmed_id xmlns="http://compbio.uchsc.edu/">367476-a</pubmed_id>
	<sentence_span xmlns="http://compbio.uchsc.edu/">[848..941]</sentence_span>
	<agent xmlns="http://compbio.uchsc.edu/">
		<rdf:Description>
			<coveredText xmlns="http://compbio.uchsc.edu/">SRS-A</coveredText>
			<entrez_gene_id rdf:resource="http://compbio.uchsc.edu/entrez_gene_id/-1"/>
		</rdf:Description>
	</agent>
	<patient xmlns="http://compbio.uchsc.edu/">
		<rdf:Description>
			<coveredText xmlns="http://compbio.uchsc.edu/">a lipoxygenase</coveredText>
			<entrez_gene_id rdf:resource="http://compbio.uchsc.edu/entrez_gene_id/-1"/>
		</rdf:Description>
	</patient>
</rdf:Description>
<rdf:Description rdf:about="http://compbio.uchsc.edu/transport-relation/762014-a%5B657..812%5D">
	<rdf:type rdf:resource="http://compbio.uchsc.edu/TransportRelation"/>
	<label xmlns="http://www.w3.org/2000/01/rdf-schema#">762014-a[657..812]</label>
	<pubmed_id xmlns="http://compbio.uchsc.edu/">762014-a</pubmed_id>
	<sentence_span xmlns="http://compbio.uchsc.edu/">[657..812]</sentence_span>
	<agent xmlns="http://compbio.uchsc.edu/">
		<rdf:Description>
			<coveredText xmlns="http://compbio.uchsc.edu/">OCT</coveredText>
			<entrez_gene_id rdf:resource="http://compbio.uchsc.edu/entrez_gene_id/-1"/>
		</rdf:Description>
	</agent>
	<patient xmlns="http://compbio.uchsc.edu/">
		<rdf:Description>
			<coveredText xmlns="http://compbio.uchsc.edu/">OCT</coveredText>
			<entrez_gene_id rdf:resource="http://compbio.uchsc.edu/entrez_gene_id/-1"/>
		</rdf:Description>
	</patient>
</rdf:Description>
<rdf:Description rdf:about="http://compbio.uchsc.edu/transport-relation/762085-a%5B677..862%5D">
	<rdf:type rdf:resource="http://compbio.uchsc.edu/TransportRelation"/>
	<label xmlns="http://www.w3.org/2000/01/rdf-schema#">762085-a[677..862]</label>
	<pubmed_id xmlns="http://compbio.uchsc.edu/">762085-a</pubmed_id>
	<sentence_span xmlns="http://compbio.uchsc.edu/">[677..862]</sentence_span>
	<patient xmlns="http://compbio.uchsc.edu/">
		<rdf:Description>
			<coveredText xmlns="http://compbio.uchsc.edu/">non-histone protein</coveredText>
			<entrez_gene_id rdf:resource="http://compbio.uchsc.edu/entrez_gene_id/-1"/>
		</rdf:Description>
	</patient>
	<destination xmlns="http://compbio.uchsc.edu/">c-nucleus</destination>
</rdf:Description>
<rdf:Description rdf:about="http://compbio.uchsc.edu/transport-relation/216693-a%5B523..712%5D">
	<rdf:type rdf:resource="http://compbio.uchsc.edu/TransportRelation"/>
	<label xmlns="http://www.w3.org/2000/01/rdf-schema#">216693-a[523..712]</label>
	<pubmed_id xmlns="http://compbio.uchsc.edu/">216693-a</pubmed_id>
	<sentence_span xmlns="http://compbio.uchsc.edu/">[523..712]</sentence_span>
	<patient xmlns="http://compbio.uchsc.edu/">
		<rdf:Description>
			<coveredText xmlns="http://compbio.uchsc.edu/">cytoplasmically made subunit V</coveredText>
			<entrez_gene_id rdf:resource="http://compbio.uchsc.edu/entrez_gene_id/-1"/>
		</rdf:Description>
	</patient>
	<destination xmlns="http://compbio.uchsc.edu/">c-mitochondrion</destination>
</rdf:Description>
<rdf:Description rdf:about="http://compbio.uchsc.edu/transport-relation/762656-a%5B0..225%5D">
	<rdf:type rdf:resource="http://compbio.uchsc.edu/TransportRelation"/>
	<label xmlns="http://www.w3.org/2000/01/rdf-schema#">762656-a[0..225]</label>
	<pubmed_id xmlns="http://compbio.uchsc.edu/">762656-a</pubmed_id>
	<sentence_span xmlns="http://compbio.uchsc.edu/">[0..225]</sentence_span>
	<patient xmlns="http://compbio.uchsc.edu/">
		<rdf:Description>
			<coveredText xmlns="http://compbio.uchsc.edu/">has glutathione-S-transferase</coveredText>
			<entrez_gene_id rdf:resource="http://compbio.uchsc.edu/entrez_gene_id/-1"/>
		</rdf:Description>
	</patient>
	<destination xmlns="http://compbio.uchsc.edu/">c-cellular-component</destination>
</rdf:Description>
<rdf:Description rdf:about="http://compbio.uchsc.edu/transport-relation/419364-t%5B0..116%5D">
	<rdf:type rdf:resource="http://compbio.uchsc.edu/TransportRelation"/>
	<label xmlns="http://www.w3.org/2000/01/rdf-schema#">419364-t[0..116]</label>
	<pubmed_id xmlns="http://compbio.uchsc.edu/">419364-t</pubmed_id>
	<sentence_span xmlns="http://compbio.uchsc.edu/">[0..116]</sentence_span>
	<agent xmlns="http://compbio.uchsc.edu/">
		<rdf:Description>
			<coveredText xmlns="http://compbio.uchsc.edu/">PHA</coveredText>
			<entrez_gene_id rdf:resource="http://compbio.uchsc.edu/entrez_gene_id/-1"/>
		</rdf:Description>
	</agent>
	<patient xmlns="http://compbio.uchsc.edu/">
		<rdf:Description>
			<coveredText xmlns="http://compbio.uchsc.edu/">soluble products</coveredText>
			<entrez_gene_id rdf:resource="http://compbio.uchsc.edu/entrez_gene_id/-1"/>
		</rdf:Description>
	</patient>
</rdf:Description>
<rdf:Description rdf:about="http://compbio.uchsc.edu/transport-relation/420811-a%5B582..1016%5D">
	<rdf:type rdf:resource="http://compbio.uchsc.edu/TransportRelation"/>
	<label xmlns="http://www.w3.org/2000/01/rdf-schema#">420811-a[582..1016]</label>
	<pubmed_id xmlns="http://compbio.uchsc.edu/">420811-a</pubmed_id>
	<sentence_span xmlns="http://compbio.uchsc.edu/">[582..1016]</sentence_span>
	<agent xmlns="http://compbio.uchsc.edu/">
		<rdf:Description>
			<coveredText xmlns="http://compbio.uchsc.edu/">endo-beta-N-acetylglucosaminidase</coveredText>
			<entrez_gene_id rdf:resource="http://compbio.uchsc.edu/entrez_gene_id/-1"/>
		</rdf:Description>
	</agent>
	<patient xmlns="http://compbio.uchsc.edu/">
		<rdf:Description>
			<coveredText xmlns="http://compbio.uchsc.edu/">endo-beta-N-acetylglucosaminidase</coveredText>
			<entrez_gene_id rdf:resource="http://compbio.uchsc.edu/entrez_gene_id/-1"/>
		</rdf:Description>
	</patient>
</rdf:Description>
<rdf:Description rdf:about="http://compbio.uchsc.edu/transport-relation/420835-a%5B573..676%5D">
	<rdf:type rdf:resource="http://compbio.uchsc.edu/TransportRelation"/>
	<label xmlns="http://www.w3.org/2000/01/rdf-schema#">420835-a[573..676]</label>
	<pubmed_id xmlns="http://compbio.uchsc.edu/">420835-a</pubmed_id>
	<sentence_span xmlns="http://compbio.uchsc.edu/">[573..676]</sentence_span>
	<patient xmlns="http://compbio.uchsc.edu/">
		<rdf:Description>
			<coveredText xmlns="http://compbio.uchsc.edu/">pH</coveredText>
			<entrez_gene_id rdf:resource="http://compbio.uchsc.edu/entrez_gene_id/-1"/>
		</rdf:Description>
	</patient>
	<source xmlns="http://compbio.uchsc.edu/">c-cytoplasmic-vesicle</source>
</rdf:Description>
<rdf:Description rdf:about="http://compbio.uchsc.edu/transport-relation/570569-a%5B0..224%5D">
	<rdf:type rdf:resource="http://compbio.uchsc.edu/TransportRelation"/>
	<label xmlns="http://www.w3.org/2000/01/rdf-schema#">570569-a[0..224]</label>
	<pubmed_id xmlns="http://compbio.uchsc.edu/">570569-a</pubmed_id>
	<sentence_span xmlns="http://compbio.uchsc.edu/">[0..224]</sentence_span>
	<patient xmlns="http://compbio.uchsc.edu/">
		<rdf:Description>
			<coveredText xmlns="http://compbio.uchsc.edu/">Ca+2</coveredText>
			<entrez_gene_id rdf:resource="http://compbio.uchsc.edu/entrez_gene_id/-1"/>
		</rdf:Description>
	</patient>
	<source xmlns="http://compbio.uchsc.edu/">c-cellular-component</source>
</rdf:Description>
<rdf:Description rdf:about="http://compbio.uchsc.edu/transport-relation/570569-a%5B0..224%5D-2">
	<rdf:type rdf:resource="http://compbio.uchsc.edu/TransportRelation"/>
	<label xmlns="http://www.w3.org/2000/01/rdf-schema#">570569-a[0..224]-2</label>
	<pubmed_id xmlns="http://compbio.uchsc.edu/">570569-a</pubmed_id>
	<sentence_span xmlns="http://compbio.uchsc.edu/">[0..224]</sentence_span>
	<patient xmlns="http://compbio.uchsc.edu/">
		<rdf:Description>
			<coveredText xmlns="http://compbio.uchsc.edu/">Ca+2</coveredText>
			<entrez_gene_id rdf:resource="http://compbio.uchsc.edu/entrez_gene_id/-1"/>
		</rdf:Description>
	</patient>
	<destination xmlns="http://compbio.uchsc.edu/">c-cellular-component</destination>
</rdf:Description>
<rdf:Description rdf:about="http://compbio.uchsc.edu/transport-relation/218220-t%5B0..106%5D">
	<rdf:type rdf:resource="http://compbio.uchsc.edu/TransportRelation"/>
	<label xmlns="http://www.w3.org/2000/01/rdf-schema#">218220-t[0..106]</label>
	<pubmed_id xmlns="http://compbio.uchsc.edu/">218220-t</pubmed_id>
	<sentence_span xmlns="http://compbio.uchsc.edu/">[0..106]</sentence_span>
	<patient xmlns="http://compbio.uchsc.edu/">
		<rdf:Description>
			<coveredText xmlns="http://compbio.uchsc.edu/">glycoprotein carbohydrates</coveredText>
			<entrez_gene_id rdf:resource="http://compbio.uchsc.edu/entrez_gene_id/-1"/>
		</rdf:Description>
	</patient>
	<destination xmlns="http://compbio.uchsc.edu/">c-membrane</destination>
</rdf:Description>
<rdf:Description rdf:about="http://compbio.uchsc.edu/transport-relation/218220-a%5B0..88%5D">
	<rdf:type rdf:resource="http://compbio.uchsc.edu/TransportRelation"/>
	<label xmlns="http://www.w3.org/2000/01/rdf-schema#">218220-a[0..88]</label>
	<pubmed_id xmlns="http://compbio.uchsc.edu/">218220-a</pubmed_id>
	<sentence_span xmlns="http://compbio.uchsc.edu/">[0..88]</sentence_span>
	<patient xmlns="http://compbio.uchsc.edu/">
		<rdf:Description>
			<coveredText xmlns="http://compbio.uchsc.edu/">glycoproteins</coveredText>
			<entrez_gene_id rdf:resource="http://compbio.uchsc.edu/entrez_gene_id/-1"/>
		</rdf:Description>
	</patient>
	<destination xmlns="http://compbio.uchsc.edu/">c-membrane</destination>
</rdf:Description>
<rdf:Description rdf:about="http://compbio.uchsc.edu/transport-relation/218220-a%5B1075..1163%5D">
	<rdf:type rdf:resource="http://compbio.uchsc.edu/TransportRelation"/>
	<label xmlns="http://www.w3.org/2000/01/rdf-schema#">218220-a[1075..1163]</label>
	<pubmed_id xmlns="http://compbio.uchsc.edu/">218220-a</pubmed_id>
	<sentence_span xmlns="http://compbio.uchsc.edu/">[1075..1163]</sentence_span>
	<patient xmlns="http://compbio.uchsc.edu/">
		<rdf:Description>
			<coveredText xmlns="http://compbio.uchsc.edu/">glycoprotein</coveredText>
			<entrez_gene_id rdf:resource="http://compbio.uchsc.edu/entrez_gene_id/-1"/>
		</rdf:Description>
	</patient>
	<destination xmlns="http://compbio.uchsc.edu/">c-membrane</destination>
</rdf:Description>
<rdf:Description rdf:about="http://compbio.uchsc.edu/transport-relation/106878-a%5B543..769%5D">
	<rdf:type rdf:resource="http://compbio.uchsc.edu/TransportRelation"/>
	<label xmlns="http://www.w3.org/2000/01/rdf-schema#">106878-a[543..769]</label>
	<pubmed_id xmlns="http://compbio.uchsc.edu/">106878-a</pubmed_id>
	<sentence_span xmlns="http://compbio.uchsc.edu/">[543..769]</sentence_span>
	<agent xmlns="http://compbio.uchsc.edu/">
		<rdf:Description>
			<coveredText xmlns="http://compbio.uchsc.edu/">micrococcal nuclease</coveredText>
			<entrez_gene_id rdf:resource="http://compbio.uchsc.edu/entrez_gene_id/-1"/>
		</rdf:Description>
	</agent>
	<patient xmlns="http://compbio.uchsc.edu/">
		<rdf:Description>
			<coveredText xmlns="http://compbio.uchsc.edu/">Chromatin fragments</coveredText>
			<entrez_gene_id rdf:resource="http://compbio.uchsc.edu/entrez_gene_id/-1"/>
		</rdf:Description>
	</patient>
</rdf:Description>
<rdf:Description rdf:about="http://compbio.uchsc.edu/transport-relation/371680-a%5B0..142%5D">
	<rdf:type rdf:resource="http://compbio.uchsc.edu/TransportRelation"/>
	<label xmlns="http://www.w3.org/2000/01/rdf-schema#">371680-a[0..142]</label>
	<pubmed_id xmlns="http://compbio.uchsc.edu/">371680-a</pubmed_id>
	<sentence_span xmlns="http://compbio.uchsc.edu/">[0..142]</sentence_span>
	<agent xmlns="http://compbio.uchsc.edu/">
		<rdf:Description>
			<coveredText xmlns="http://compbio.uchsc.edu/">phosphoenolpyruvate-hexose phosphotransferase</coveredText>
			<entrez_gene_id rdf:resource="http://compbio.uchsc.edu/entrez_gene_id/-1"/>
		</rdf:Description>
	</agent>
	<patient xmlns="http://compbio.uchsc.edu/">
		<rdf:Description>
			<coveredText xmlns="http://compbio.uchsc.edu/">beta</coveredText>
			<entrez_gene_id rdf:resource="http://compbio.uchsc.edu/entrez_gene_id/-1"/>
		</rdf:Description>
	</patient>
</rdf:Description>
<rdf:Description rdf:about="http://compbio.uchsc.edu/transport-relation/435550-a%5B474..693%5D">
	<rdf:type rdf:resource="http://compbio.uchsc.edu/TransportRelation"/>
	<label xmlns="http://www.w3.org/2000/01/rdf-schema#">435550-a[474..693]</label>
	<pubmed_id xmlns="http://compbio.uchsc.edu/">435550-a</pubmed_id>
	<sentence_span xmlns="http://compbio.uchsc.edu/">[474..693]</sentence_span>
	<patient xmlns="http://compbio.uchsc.edu/">
		<rdf:Description>
			<coveredText xmlns="http://compbio.uchsc.edu/">acetylcholine AChE substrate</coveredText>
			<entrez_gene_id rdf:resource="http://compbio.uchsc.edu/entrez_gene_id/-1"/>
		</rdf:Description>
	</patient>
	<destination xmlns="http://compbio.uchsc.edu/">c-membrane</destination>
</rdf:Description>
<rdf:Description rdf:about="http://compbio.uchsc.edu/transport-relation/436757-a%5B1117..1300%5D">
	<rdf:type rdf:resource="http://compbio.uchsc.edu/TransportRelation"/>
	<label xmlns="http://www.w3.org/2000/01/rdf-schema#">436757-a[1117..1300]</label>
	<pubmed_id xmlns="http://compbio.uchsc.edu/">436757-a</pubmed_id>
	<sentence_span xmlns="http://compbio.uchsc.edu/">[1117..1300]</sentence_span>
	<patient xmlns="http://compbio.uchsc.edu/">
		<rdf:Description>
			<coveredText xmlns="http://compbio.uchsc.edu/">prorenone complex</coveredText>
			<entrez_gene_id rdf:resource="http://compbio.uchsc.edu/entrez_gene_id/-1"/>
		</rdf:Description>
	</patient>
	<destination xmlns="http://compbio.uchsc.edu/">c-nucleus</destination>
</rdf:Description>
<rdf:Description rdf:about="http://compbio.uchsc.edu/transport-relation/436760-a%5B138..395%5D">
	<rdf:type rdf:resource="http://compbio.uchsc.edu/TransportRelation"/>
	<label xmlns="http://www.w3.org/2000/01/rdf-schema#">436760-a[138..395]</label>
	<pubmed_id xmlns="http://compbio.uchsc.edu/">436760-a</pubmed_id>
	<sentence_span xmlns="http://compbio.uchsc.edu/">[138..395]</sentence_span>
	<agent xmlns="http://compbio.uchsc.edu/">
		<rdf:Description>
			<coveredText xmlns="http://compbio.uchsc.edu/">butaclamol</coveredText>
			<entrez_gene_id rdf:resource="http://compbio.uchsc.edu/entrez_gene_id/-1"/>
		</rdf:Description>
	</agent>
	<patient xmlns="http://compbio.uchsc.edu/">
		<rdf:Description>
			<coveredText xmlns="http://compbio.uchsc.edu/">PRL</coveredText>
			<entrez_gene_id rdf:resource="http://compbio.uchsc.edu/entrez_gene_id/-1"/>
		</rdf:Description>
	</patient>
</rdf:Description>
<rdf:Description rdf:about="http://compbio.uchsc.edu/transport-relation/436765-a%5B147..365%5D">
	<rdf:type rdf:resource="http://compbio.uchsc.edu/TransportRelation"/>
	<label xmlns="http://www.w3.org/2000/01/rdf-schema#">436765-a[147..365]</label>
	<pubmed_id xmlns="http://compbio.uchsc.edu/">436765-a</pubmed_id>
	<sentence_span xmlns="http://compbio.uchsc.edu/">[147..365]</sentence_span>
	<agent xmlns="http://compbio.uchsc.edu/">
		<rdf:Description>
			<coveredText xmlns="http://compbio.uchsc.edu/">parathyroid hormone</coveredText>
			<entrez_gene_id rdf:resource="http://compbio.uchsc.edu/entrez_gene_id/-1"/>
		</rdf:Description>
	</agent>
	<patient xmlns="http://compbio.uchsc.edu/">
		<rdf:Description>
			<coveredText xmlns="http://compbio.uchsc.edu/">lysosomal enzyme</coveredText>
			<entrez_gene_id rdf:resource="http://compbio.uchsc.edu/entrez_gene_id/-1"/>
		</rdf:Description>
	</patient>
</rdf:Description>
<rdf:Description rdf:about="http://compbio.uchsc.edu/transport-relation/437672-a%5B550..837%5D">
	<rdf:type rdf:resource="http://compbio.uchsc.edu/TransportRelation"/>
	<label xmlns="http://www.w3.org/2000/01/rdf-schema#">437672-a[550..837]</label>
	<pubmed_id xmlns="http://compbio.uchsc.edu/">437672-a</pubmed_id>
	<sentence_span xmlns="http://compbio.uchsc.edu/">[550..837]</sentence_span>
	<agent xmlns="http://compbio.uchsc.edu/">
		<rdf:Description>
			<coveredText xmlns="http://compbio.uchsc.edu/">MITC</coveredText>
			<entrez_gene_id rdf:resource="http://compbio.uchsc.edu/entrez_gene_id/-1"/>
		</rdf:Description>
	</agent>
	<patient xmlns="http://compbio.uchsc.edu/">
		<rdf:Description>
			<coveredText xmlns="http://compbio.uchsc.edu/">insulin</coveredText>
			<entrez_gene_id rdf:resource="http://compbio.uchsc.edu/entrez_gene_id/-1"/>
		</rdf:Description>
	</patient>
</rdf:Description>
<rdf:Description rdf:about="http://compbio.uchsc.edu/transport-relation/437953-t%5B0..105%5D">
	<rdf:type rdf:resource="http://compbio.uchsc.edu/TransportRelation"/>
	<label xmlns="http://www.w3.org/2000/01/rdf-schema#">437953-t[0..105]</label>
	<pubmed_id xmlns="http://compbio.uchsc.edu/">437953-t</pubmed_id>
	<sentence_span xmlns="http://compbio.uchsc.edu/">[0..105]</sentence_span>
	<patient xmlns="http://compbio.uchsc.edu/">
		<rdf:Description>
			<coveredText xmlns="http://compbio.uchsc.edu/">cytoplasmic glucocorticoid receptor</coveredText>
			<entrez_gene_id rdf:resource="http://compbio.uchsc.edu/entrez_gene_id/-1"/>
		</rdf:Description>
	</patient>
	<destination xmlns="http://compbio.uchsc.edu/">c-nucleus</destination>
</rdf:Description>
<rdf:Description rdf:about="http://compbio.uchsc.edu/transport-relation/437953-a%5B0..172%5D">
	<rdf:type rdf:resource="http://compbio.uchsc.edu/TransportRelation"/>
	<label xmlns="http://www.w3.org/2000/01/rdf-schema#">437953-a[0..172]</label>
	<pubmed_id xmlns="http://compbio.uchsc.edu/">437953-a</pubmed_id>
	<sentence_span xmlns="http://compbio.uchsc.edu/">[0..172]</sentence_span>
	<patient xmlns="http://compbio.uchsc.edu/">
		<rdf:Description>
			<coveredText xmlns="http://compbio.uchsc.edu/">cytoplasmic glucocorticoid receptor</coveredText>
			<entrez_gene_id rdf:resource="http://compbio.uchsc.edu/entrez_gene_id/-1"/>
		</rdf:Description>
	</patient>
	<destination xmlns="http://compbio.uchsc.edu/">c-nucleus</destination>
</rdf:Description>
<rdf:Description rdf:about="http://compbio.uchsc.edu/transport-relation/108256-t%5B0..98%5D">
	<rdf:type rdf:resource="http://compbio.uchsc.edu/TransportRelation"/>
	<label xmlns="http://www.w3.org/2000/01/rdf-schema#">108256-t[0..98]</label>
	<pubmed_id xmlns="http://compbio.uchsc.edu/">108256-t</pubmed_id>
	<sentence_span xmlns="http://compbio.uchsc.edu/">[0..98]</sentence_span>
	<agent xmlns="http://compbio.uchsc.edu/">
		<rdf:Description>
			<coveredText xmlns="http://compbio.uchsc.edu/">Bacillus subtilis</coveredText>
			<entrez_gene_id rdf:resource="http://compbio.uchsc.edu/entrez_gene_id/-1"/>
		</rdf:Description>
	</agent>
	<patient xmlns="http://compbio.uchsc.edu/">
		<rdf:Description>
			<coveredText xmlns="http://compbio.uchsc.edu/">extracellular levansucrase</coveredText>
			<entrez_gene_id rdf:resource="http://compbio.uchsc.edu/entrez_gene_id/-1"/>
		</rdf:Description>
	</patient>
</rdf:Description>
<rdf:Description rdf:about="http://compbio.uchsc.edu/transport-relation/438151-a%5B509..622%5D">
	<rdf:type rdf:resource="http://compbio.uchsc.edu/TransportRelation"/>
	<label xmlns="http://www.w3.org/2000/01/rdf-schema#">438151-a[509..622]</label>
	<pubmed_id xmlns="http://compbio.uchsc.edu/">438151-a</pubmed_id>
	<sentence_span xmlns="http://compbio.uchsc.edu/">[509..622]</sentence_span>
	<agent xmlns="http://compbio.uchsc.edu/">
		<rdf:Description>
			<coveredText xmlns="http://compbio.uchsc.edu/">carboxypeptidase A</coveredText>
			<entrez_gene_id rdf:resource="http://compbio.uchsc.edu/entrez_gene_id/-1"/>
		</rdf:Description>
	</agent>
	<patient xmlns="http://compbio.uchsc.edu/">
		<rdf:Description>
			<coveredText xmlns="http://compbio.uchsc.edu/">NH2</coveredText>
			<entrez_gene_id rdf:resource="http://compbio.uchsc.edu/entrez_gene_id/-1"/>
		</rdf:Description>
	</patient>
</rdf:Description>
<rdf:Description rdf:about="http://compbio.uchsc.edu/transport-relation/438168-a%5B0..166%5D">
	<rdf:type rdf:resource="http://compbio.uchsc.edu/TransportRelation"/>
	<label xmlns="http://www.w3.org/2000/01/rdf-schema#">438168-a[0..166]</label>
	<pubmed_id xmlns="http://compbio.uchsc.edu/">438168-a</pubmed_id>
	<sentence_span xmlns="http://compbio.uchsc.edu/">[0..166]</sentence_span>
	<patient xmlns="http://compbio.uchsc.edu/">
		<rdf:Description>
			<coveredText xmlns="http://compbio.uchsc.edu/">trypsin</coveredText>
			<entrez_gene_id rdf:resource="http://compbio.uchsc.edu/entrez_gene_id/-1"/>
		</rdf:Description>
	</patient>
	<source xmlns="http://compbio.uchsc.edu/">c-cell-surface</source>
</rdf:Description>
<rdf:Description rdf:about="http://compbio.uchsc.edu/transport-relation/438168-a%5B1521..1873%5D">
	<rdf:type rdf:resource="http://compbio.uchsc.edu/TransportRelation"/>
	<label xmlns="http://www.w3.org/2000/01/rdf-schema#">438168-a[1521..1873]</label>
	<pubmed_id xmlns="http://compbio.uchsc.edu/">438168-a</pubmed_id>
	<sentence_span xmlns="http://compbio.uchsc.edu/">[1521..1873]</sentence_span>
	<agent xmlns="http://compbio.uchsc.edu/">
		<rdf:Description>
			<coveredText xmlns="http://compbio.uchsc.edu/">trypsin</coveredText>
			<entrez_gene_id rdf:resource="http://compbio.uchsc.edu/entrez_gene_id/-1"/>
		</rdf:Description>
	</agent>
	<patient xmlns="http://compbio.uchsc.edu/">
		<rdf:Description>
			<coveredText xmlns="http://compbio.uchsc.edu/">glycoprotein</coveredText>
			<entrez_gene_id rdf:resource="http://compbio.uchsc.edu/entrez_gene_id/-1"/>
		</rdf:Description>
	</patient>
</rdf:Description>
<rdf:Description rdf:about="http://compbio.uchsc.edu/transport-relation/220448-a%5B159..325%5D">
	<rdf:type rdf:resource="http://compbio.uchsc.edu/TransportRelation"/>
	<label xmlns="http://www.w3.org/2000/01/rdf-schema#">220448-a[159..325]</label>
	<pubmed_id xmlns="http://compbio.uchsc.edu/">220448-a</pubmed_id>
	<sentence_span xmlns="http://compbio.uchsc.edu/">[159..325]</sentence_span>
	<agent xmlns="http://compbio.uchsc.edu/">
		<rdf:Description>
			<coveredText xmlns="http://compbio.uchsc.edu/">mitogens</coveredText>
			<entrez_gene_id rdf:resource="http://compbio.uchsc.edu/entrez_gene_id/-1"/>
		</rdf:Description>
	</agent>
	<patient xmlns="http://compbio.uchsc.edu/">
		<rdf:Description>
			<coveredText xmlns="http://compbio.uchsc.edu/">concanavalin A</coveredText>
			<entrez_gene_id rdf:resource="http://compbio.uchsc.edu/entrez_gene_id/-1"/>
		</rdf:Description>
	</patient>
</rdf:Description>
<rdf:Description rdf:about="http://compbio.uchsc.edu/transport-relation/375012-a%5B635..770%5D">
	<rdf:type rdf:resource="http://compbio.uchsc.edu/TransportRelation"/>
	<label xmlns="http://www.w3.org/2000/01/rdf-schema#">375012-a[635..770]</label>
	<pubmed_id xmlns="http://compbio.uchsc.edu/">375012-a</pubmed_id>
	<sentence_span xmlns="http://compbio.uchsc.edu/">[635..770]</sentence_span>
	<agent xmlns="http://compbio.uchsc.edu/">
		<rdf:Description>
			<coveredText xmlns="http://compbio.uchsc.edu/">R751</coveredText>
			<entrez_gene_id rdf:resource="http://compbio.uchsc.edu/entrez_gene_id/-1"/>
		</rdf:Description>
	</agent>
	<patient xmlns="http://compbio.uchsc.edu/">
		<rdf:Description>
			<coveredText xmlns="http://compbio.uchsc.edu/">ColE1 sequences</coveredText>
			<entrez_gene_id rdf:resource="http://compbio.uchsc.edu/entrez_gene_id/-1"/>
		</rdf:Description>
	</patient>
</rdf:Description>
<rdf:Description rdf:about="http://compbio.uchsc.edu/transport-relation/286309-a%5B414..557%5D">
	<rdf:type rdf:resource="http://compbio.uchsc.edu/TransportRelation"/>
	<label xmlns="http://www.w3.org/2000/01/rdf-schema#">286309-a[414..557]</label>
	<pubmed_id xmlns="http://compbio.uchsc.edu/">286309-a</pubmed_id>
	<sentence_span xmlns="http://compbio.uchsc.edu/">[414..557]</sentence_span>
	<patient xmlns="http://compbio.uchsc.edu/">
		<rdf:Description>
			<coveredText xmlns="http://compbio.uchsc.edu/">NGF</coveredText>
			<entrez_gene_id rdf:resource="http://compbio.uchsc.edu/entrez_gene_id/-1"/>
		</rdf:Description>
	</patient>
	<destination xmlns="http://compbio.uchsc.edu/">c-nucleus</destination>
</rdf:Description>
<rdf:Description rdf:about="http://compbio.uchsc.edu/transport-relation/286309-a%5B977..1097%5D">
	<rdf:type rdf:resource="http://compbio.uchsc.edu/TransportRelation"/>
	<label xmlns="http://www.w3.org/2000/01/rdf-schema#">286309-a[977..1097]</label>
	<pubmed_id xmlns="http://compbio.uchsc.edu/">286309-a</pubmed_id>
	<sentence_span xmlns="http://compbio.uchsc.edu/">[977..1097]</sentence_span>
	<patient xmlns="http://compbio.uchsc.edu/">
		<rdf:Description>
			<coveredText xmlns="http://compbio.uchsc.edu/">NGF</coveredText>
			<entrez_gene_id rdf:resource="http://compbio.uchsc.edu/entrez_gene_id/-1"/>
		</rdf:Description>
	</patient>
	<destination xmlns="http://compbio.uchsc.edu/">c-nucleus</destination>
</rdf:Description>
<rdf:Description rdf:about="http://compbio.uchsc.edu/transport-relation/444422-a%5B1028..1130%5D">
	<rdf:type rdf:resource="http://compbio.uchsc.edu/TransportRelation"/>
	<label xmlns="http://www.w3.org/2000/01/rdf-schema#">444422-a[1028..1130]</label>
	<pubmed_id xmlns="http://compbio.uchsc.edu/">444422-a</pubmed_id>
	<sentence_span xmlns="http://compbio.uchsc.edu/">[1028..1130]</sentence_span>
	<patient xmlns="http://compbio.uchsc.edu/">
		<rdf:Description>
			<coveredText xmlns="http://compbio.uchsc.edu/">albumin</coveredText>
			<entrez_gene_id rdf:resource="http://compbio.uchsc.edu/entrez_gene_id/-1"/>
		</rdf:Description>
	</patient>
	<destination xmlns="http://compbio.uchsc.edu/">c-cellular-component</destination>
</rdf:Description>
<rdf:Description rdf:about="http://compbio.uchsc.edu/transport-relation/444591-a%5B409..673%5D">
	<rdf:type rdf:resource="http://compbio.uchsc.edu/TransportRelation"/>
	<label xmlns="http://www.w3.org/2000/01/rdf-schema#">444591-a[409..673]</label>
	<pubmed_id xmlns="http://compbio.uchsc.edu/">444591-a</pubmed_id>
	<sentence_span xmlns="http://compbio.uchsc.edu/">[409..673]</sentence_span>
	<agent xmlns="http://compbio.uchsc.edu/">
		<rdf:Description>
			<coveredText xmlns="http://compbio.uchsc.edu/">cytochalasin B</coveredText>
			<entrez_gene_id rdf:resource="http://compbio.uchsc.edu/entrez_gene_id/-1"/>
		</rdf:Description>
	</agent>
	<patient xmlns="http://compbio.uchsc.edu/">
		<rdf:Description>
			<coveredText xmlns="http://compbio.uchsc.edu/">RNA and protein</coveredText>
			<entrez_gene_id rdf:resource="http://compbio.uchsc.edu/entrez_gene_id/-1"/>
		</rdf:Description>
	</patient>
	<destination xmlns="http://compbio.uchsc.edu/">c-membrane</destination>
</rdf:Description>
<rdf:Description rdf:about="http://compbio.uchsc.edu/transport-relation/87228-a%5B1239..1413%5D">
	<rdf:type rdf:resource="http://compbio.uchsc.edu/TransportRelation"/>
	<label xmlns="http://www.w3.org/2000/01/rdf-schema#">87228-a[1239..1413]</label>
	<pubmed_id xmlns="http://compbio.uchsc.edu/">87228-a</pubmed_id>
	<sentence_span xmlns="http://compbio.uchsc.edu/">[1239..1413]</sentence_span>
	<patient xmlns="http://compbio.uchsc.edu/">
		<rdf:Description>
			<coveredText xmlns="http://compbio.uchsc.edu/">endocytized protein</coveredText>
			<entrez_gene_id rdf:resource="http://compbio.uchsc.edu/entrez_gene_id/-1"/>
		</rdf:Description>
	</patient>
	<source xmlns="http://compbio.uchsc.edu/">c-cytoplasmic-vesicle</source>
	<destination xmlns="http://compbio.uchsc.edu/">c-lysosome</destination>
</rdf:Description>
<rdf:Description rdf:about="http://compbio.uchsc.edu/transport-relation/444655-a%5B1090..1219%5D">
	<rdf:type rdf:resource="http://compbio.uchsc.edu/TransportRelation"/>
	<label xmlns="http://www.w3.org/2000/01/rdf-schema#">444655-a[1090..1219]</label>
	<pubmed_id xmlns="http://compbio.uchsc.edu/">444655-a</pubmed_id>
	<sentence_span xmlns="http://compbio.uchsc.edu/">[1090..1219]</sentence_span>
	<agent xmlns="http://compbio.uchsc.edu/">
		<rdf:Description>
			<coveredText xmlns="http://compbio.uchsc.edu/">Epo</coveredText>
			<entrez_gene_id rdf:resource="http://compbio.uchsc.edu/entrez_gene_id/-1"/>
		</rdf:Description>
	</agent>
	<patient xmlns="http://compbio.uchsc.edu/">
		<rdf:Description>
			<coveredText xmlns="http://compbio.uchsc.edu/">B-4</coveredText>
			<entrez_gene_id rdf:resource="http://compbio.uchsc.edu/entrez_gene_id/-1"/>
		</rdf:Description>
	</patient>
</rdf:Description>
<rdf:Description rdf:about="http://compbio.uchsc.edu/transport-relation/444675-a%5B133..274%5D">
	<rdf:type rdf:resource="http://compbio.uchsc.edu/TransportRelation"/>
	<label xmlns="http://www.w3.org/2000/01/rdf-schema#">444675-a[133..274]</label>
	<pubmed_id xmlns="http://compbio.uchsc.edu/">444675-a</pubmed_id>
	<sentence_span xmlns="http://compbio.uchsc.edu/">[133..274]</sentence_span>
	<agent xmlns="http://compbio.uchsc.edu/">
		<rdf:Description>
			<coveredText xmlns="http://compbio.uchsc.edu/">collagen</coveredText>
			<entrez_gene_id rdf:resource="http://compbio.uchsc.edu/entrez_gene_id/-1"/>
		</rdf:Description>
	</agent>
	<patient xmlns="http://compbio.uchsc.edu/">
		<rdf:Description>
			<coveredText xmlns="http://compbio.uchsc.edu/">thrombin</coveredText>
			<entrez_gene_id rdf:resource="http://compbio.uchsc.edu/entrez_gene_id/-1"/>
		</rdf:Description>
	</patient>
</rdf:Description>
<rdf:Description rdf:about="http://compbio.uchsc.edu/transport-relation/445467-a%5B608..745%5D">
	<rdf:type rdf:resource="http://compbio.uchsc.edu/TransportRelation"/>
	<label xmlns="http://www.w3.org/2000/01/rdf-schema#">445467-a[608..745]</label>
	<pubmed_id xmlns="http://compbio.uchsc.edu/">445467-a</pubmed_id>
	<sentence_span xmlns="http://compbio.uchsc.edu/">[608..745]</sentence_span>
	<patient xmlns="http://compbio.uchsc.edu/">
		<rdf:Description>
			<coveredText xmlns="http://compbio.uchsc.edu/">hormone-receptor complexes</coveredText>
			<entrez_gene_id rdf:resource="http://compbio.uchsc.edu/entrez_gene_id/-1"/>
		</rdf:Description>
	</patient>
	<destination xmlns="http://compbio.uchsc.edu/">c-nucleus</destination>
</rdf:Description>
<rdf:Description rdf:about="http://compbio.uchsc.edu/transport-relation/445707-a%5B1351..1565%5D">
	<rdf:type rdf:resource="http://compbio.uchsc.edu/TransportRelation"/>
	<label xmlns="http://www.w3.org/2000/01/rdf-schema#">445707-a[1351..1565]</label>
	<pubmed_id xmlns="http://compbio.uchsc.edu/">445707-a</pubmed_id>
	<sentence_span xmlns="http://compbio.uchsc.edu/">[1351..1565]</sentence_span>
	<patient xmlns="http://compbio.uchsc.edu/">
		<rdf:Description>
			<coveredText xmlns="http://compbio.uchsc.edu/">Ca(2+)</coveredText>
			<entrez_gene_id rdf:resource="http://compbio.uchsc.edu/entrez_gene_id/-1"/>
		</rdf:Description>
	</patient>
	<source xmlns="http://compbio.uchsc.edu/">c-cellular-component</source>
</rdf:Description>
<rdf:Description rdf:about="http://compbio.uchsc.edu/transport-relation/446350-a%5B1021..1211%5D">
	<rdf:type rdf:resource="http://compbio.uchsc.edu/TransportRelation"/>
	<label xmlns="http://www.w3.org/2000/01/rdf-schema#">446350-a[1021..1211]</label>
	<pubmed_id xmlns="http://compbio.uchsc.edu/">446350-a</pubmed_id>
	<sentence_span xmlns="http://compbio.uchsc.edu/">[1021..1211]</sentence_span>
	<patient xmlns="http://compbio.uchsc.edu/">
		<rdf:Description>
			<coveredText xmlns="http://compbio.uchsc.edu/">somatotrophs</coveredText>
			<entrez_gene_id rdf:resource="http://compbio.uchsc.edu/entrez_gene_id/-1"/>
		</rdf:Description>
	</patient>
	<destination xmlns="http://compbio.uchsc.edu/">c-cellular-component</destination>
</rdf:Description>
<rdf:Description rdf:about="http://compbio.uchsc.edu/transport-relation/447701-a%5B121..311%5D">
	<rdf:type rdf:resource="http://compbio.uchsc.edu/TransportRelation"/>
	<label xmlns="http://www.w3.org/2000/01/rdf-schema#">447701-a[121..311]</label>
	<pubmed_id xmlns="http://compbio.uchsc.edu/">447701-a</pubmed_id>
	<sentence_span xmlns="http://compbio.uchsc.edu/">[121..311]</sentence_span>
	<agent xmlns="http://compbio.uchsc.edu/">
		<rdf:Description>
			<coveredText xmlns="http://compbio.uchsc.edu/">trypsin</coveredText>
			<entrez_gene_id rdf:resource="http://compbio.uchsc.edu/entrez_gene_id/-1"/>
		</rdf:Description>
	</agent>
	<source xmlns="http://compbio.uchsc.edu/">c-membrane</source>
</rdf:Description>
<rdf:Description rdf:about="http://compbio.uchsc.edu/transport-relation/447701-a%5B522..671%5D">
	<rdf:type rdf:resource="http://compbio.uchsc.edu/TransportRelation"/>
	<label xmlns="http://www.w3.org/2000/01/rdf-schema#">447701-a[522..671]</label>
	<pubmed_id xmlns="http://compbio.uchsc.edu/">447701-a</pubmed_id>
	<sentence_span xmlns="http://compbio.uchsc.edu/">[522..671]</sentence_span>
	<patient xmlns="http://compbio.uchsc.edu/">
		<rdf:Description>
			<coveredText xmlns="http://compbio.uchsc.edu/">NH2</coveredText>
			<entrez_gene_id rdf:resource="http://compbio.uchsc.edu/entrez_gene_id/-1"/>
		</rdf:Description>
	</patient>
	<source xmlns="http://compbio.uchsc.edu/">c-cytoplasm</source>
</rdf:Description>
<rdf:Description rdf:about="http://compbio.uchsc.edu/transport-relation/447701-a%5B522..671%5D-2">
	<rdf:type rdf:resource="http://compbio.uchsc.edu/TransportRelation"/>
	<label xmlns="http://www.w3.org/2000/01/rdf-schema#">447701-a[522..671]-2</label>
	<pubmed_id xmlns="http://compbio.uchsc.edu/">447701-a</pubmed_id>
	<sentence_span xmlns="http://compbio.uchsc.edu/">[522..671]</sentence_span>
	<patient xmlns="http://compbio.uchsc.edu/">
		<rdf:Description>
			<coveredText xmlns="http://compbio.uchsc.edu/">extracellular chymotrypsin site</coveredText>
			<entrez_gene_id rdf:resource="http://compbio.uchsc.edu/entrez_gene_id/-1"/>
		</rdf:Description>
	</patient>
	<source xmlns="http://compbio.uchsc.edu/">c-cytoplasm</source>
</rdf:Description>
<rdf:Description rdf:about="http://compbio.uchsc.edu/transport-relation/447701-a%5B1067..1328%5D">
	<rdf:type rdf:resource="http://compbio.uchsc.edu/TransportRelation"/>
	<label xmlns="http://www.w3.org/2000/01/rdf-schema#">447701-a[1067..1328]</label>
	<pubmed_id xmlns="http://compbio.uchsc.edu/">447701-a</pubmed_id>
	<sentence_span xmlns="http://compbio.uchsc.edu/">[1067..1328]</sentence_span>
	<agent xmlns="http://compbio.uchsc.edu/">
		<rdf:Description>
			<coveredText xmlns="http://compbio.uchsc.edu/">trypsin</coveredText>
			<entrez_gene_id rdf:resource="http://compbio.uchsc.edu/entrez_gene_id/-1"/>
		</rdf:Description>
	</agent>
	<patient xmlns="http://compbio.uchsc.edu/">
		<rdf:Description>
			<coveredText xmlns="http://compbio.uchsc.edu/">NH2</coveredText>
			<entrez_gene_id rdf:resource="http://compbio.uchsc.edu/entrez_gene_id/-1"/>
		</rdf:Description>
	</patient>
	<source xmlns="http://compbio.uchsc.edu/">c-cytoplasm</source>
</rdf:Description>
<rdf:Description rdf:about="http://compbio.uchsc.edu/transport-relation/36396-a%5B0..171%5D">
	<rdf:type rdf:resource="http://compbio.uchsc.edu/TransportRelation"/>
	<label xmlns="http://www.w3.org/2000/01/rdf-schema#">36396-a[0..171]</label>
	<pubmed_id xmlns="http://compbio.uchsc.edu/">36396-a</pubmed_id>
	<sentence_span xmlns="http://compbio.uchsc.edu/">[0..171]</sentence_span>
	<patient xmlns="http://compbio.uchsc.edu/">
		<rdf:Description>
			<coveredText xmlns="http://compbio.uchsc.edu/">FAD-containing monooxygenase</coveredText>
			<entrez_gene_id rdf:resource="http://compbio.uchsc.edu/entrez_gene_id/-1"/>
		</rdf:Description>
	</patient>
	<destination xmlns="http://compbio.uchsc.edu/">c-cellular-component</destination>
</rdf:Description>
<rdf:Description rdf:about="http://compbio.uchsc.edu/transport-relation/447734-a%5B0..252%5D">
	<rdf:type rdf:resource="http://compbio.uchsc.edu/TransportRelation"/>
	<label xmlns="http://www.w3.org/2000/01/rdf-schema#">447734-a[0..252]</label>
	<pubmed_id xmlns="http://compbio.uchsc.edu/">447734-a</pubmed_id>
	<sentence_span xmlns="http://compbio.uchsc.edu/">[0..252]</sentence_span>
	<patient xmlns="http://compbio.uchsc.edu/">
		<rdf:Description>
			<coveredText xmlns="http://compbio.uchsc.edu/">cytoplasmic uterine estrogen receptor</coveredText>
			<entrez_gene_id rdf:resource="http://compbio.uchsc.edu/entrez_gene_id/-1"/>
		</rdf:Description>
	</patient>
	<destination xmlns="http://compbio.uchsc.edu/">c-nucleus</destination>
</rdf:Description>
<rdf:Description rdf:about="http://compbio.uchsc.edu/transport-relation/287366-a%5B110..255%5D">
	<rdf:type rdf:resource="http://compbio.uchsc.edu/TransportRelation"/>
	<label xmlns="http://www.w3.org/2000/01/rdf-schema#">287366-a[110..255]</label>
	<pubmed_id xmlns="http://compbio.uchsc.edu/">287366-a</pubmed_id>
	<sentence_span xmlns="http://compbio.uchsc.edu/">[110..255]</sentence_span>
	<patient xmlns="http://compbio.uchsc.edu/">
		<rdf:Description>
			<coveredText xmlns="http://compbio.uchsc.edu/">M</coveredText>
			<entrez_gene_id rdf:resource="http://compbio.uchsc.edu/entrez_gene_id/-1"/>
		</rdf:Description>
	</patient>
	<destination xmlns="http://compbio.uchsc.edu/">c-membrane</destination>
</rdf:Description>
<rdf:Description rdf:about="http://compbio.uchsc.edu/transport-relation/454372-t%5B51..157%5D">
	<rdf:type rdf:resource="http://compbio.uchsc.edu/TransportRelation"/>
	<label xmlns="http://www.w3.org/2000/01/rdf-schema#">454372-t[51..157]</label>
	<pubmed_id xmlns="http://compbio.uchsc.edu/">454372-t</pubmed_id>
	<sentence_span xmlns="http://compbio.uchsc.edu/">[51..157]</sentence_span>
	<patient xmlns="http://compbio.uchsc.edu/">
		<rdf:Description>
			<coveredText xmlns="http://compbio.uchsc.edu/">nuclear ribonucleoprotein complexes</coveredText>
			<entrez_gene_id rdf:resource="http://compbio.uchsc.edu/entrez_gene_id/-1"/>
		</rdf:Description>
	</patient>
	<destination xmlns="http://compbio.uchsc.edu/">c-cytoplasm</destination>
</rdf:Description>
<rdf:Description rdf:about="http://compbio.uchsc.edu/transport-relation/454372-a%5B404..601%5D">
	<rdf:type rdf:resource="http://compbio.uchsc.edu/TransportRelation"/>
	<label xmlns="http://www.w3.org/2000/01/rdf-schema#">454372-a[404..601]</label>
	<pubmed_id xmlns="http://compbio.uchsc.edu/">454372-a</pubmed_id>
	<sentence_span xmlns="http://compbio.uchsc.edu/">[404..601]</sentence_span>
	<patient xmlns="http://compbio.uchsc.edu/">
		<rdf:Description>
			<coveredText xmlns="http://compbio.uchsc.edu/">nuclear ribonucleoprotein</coveredText>
			<entrez_gene_id rdf:resource="http://compbio.uchsc.edu/entrez_gene_id/-1"/>
		</rdf:Description>
	</patient>
	<destination xmlns="http://compbio.uchsc.edu/">c-cytoplasm</destination>
</rdf:Description>
<rdf:Description rdf:about="http://compbio.uchsc.edu/transport-relation/454372-a%5B602..864%5D">
	<rdf:type rdf:resource="http://compbio.uchsc.edu/TransportRelation"/>
	<label xmlns="http://www.w3.org/2000/01/rdf-schema#">454372-a[602..864]</label>
	<pubmed_id xmlns="http://compbio.uchsc.edu/">454372-a</pubmed_id>
	<sentence_span xmlns="http://compbio.uchsc.edu/">[602..864]</sentence_span>
	<patient xmlns="http://compbio.uchsc.edu/">
		<rdf:Description>
			<coveredText xmlns="http://compbio.uchsc.edu/">gene product</coveredText>
			<entrez_gene_id rdf:resource="http://compbio.uchsc.edu/entrez_gene_id/-1"/>
		</rdf:Description>
	</patient>
	<destination xmlns="http://compbio.uchsc.edu/">c-cytoplasm</destination>
</rdf:Description>
<rdf:Description rdf:about="http://compbio.uchsc.edu/transport-relation/378356-a%5B45..175%5D">
	<rdf:type rdf:resource="http://compbio.uchsc.edu/TransportRelation"/>
	<label xmlns="http://www.w3.org/2000/01/rdf-schema#">378356-a[45..175]</label>
	<pubmed_id xmlns="http://compbio.uchsc.edu/">378356-a</pubmed_id>
	<sentence_span xmlns="http://compbio.uchsc.edu/">[45..175]</sentence_span>
	<patient xmlns="http://compbio.uchsc.edu/">
		<rdf:Description>
			<coveredText xmlns="http://compbio.uchsc.edu/">Ph1</coveredText>
			<entrez_gene_id rdf:resource="http://compbio.uchsc.edu/entrez_gene_id/-1"/>
		</rdf:Description>
	</patient>
	<source xmlns="http://compbio.uchsc.edu/">c-cellular-component</source>
</rdf:Description>
<rdf:Description rdf:about="http://compbio.uchsc.edu/transport-relation/378356-a%5B45..175%5D-2">
	<rdf:type rdf:resource="http://compbio.uchsc.edu/TransportRelation"/>
	<label xmlns="http://www.w3.org/2000/01/rdf-schema#">378356-a[45..175]-2</label>
	<pubmed_id xmlns="http://compbio.uchsc.edu/">378356-a</pubmed_id>
	<sentence_span xmlns="http://compbio.uchsc.edu/">[45..175]</sentence_span>
	<patient xmlns="http://compbio.uchsc.edu/">
		<rdf:Description>
			<coveredText xmlns="http://compbio.uchsc.edu/">Ph1</coveredText>
			<entrez_gene_id rdf:resource="http://compbio.uchsc.edu/entrez_gene_id/-1"/>
		</rdf:Description>
	</patient>
	<destination xmlns="http://compbio.uchsc.edu/">c-cellular-component</destination>
</rdf:Description>
<rdf:Description rdf:about="http://compbio.uchsc.edu/transport-relation/36994-a%5B366..499%5D">
	<rdf:type rdf:resource="http://compbio.uchsc.edu/TransportRelation"/>
	<label xmlns="http://www.w3.org/2000/01/rdf-schema#">36994-a[366..499]</label>
	<pubmed_id xmlns="http://compbio.uchsc.edu/">36994-a</pubmed_id>
	<sentence_span xmlns="http://compbio.uchsc.edu/">[366..499]</sentence_span>
	<patient xmlns="http://compbio.uchsc.edu/">
		<rdf:Description>
			<coveredText xmlns="http://compbio.uchsc.edu/">H+</coveredText>
			<entrez_gene_id rdf:resource="http://compbio.uchsc.edu/entrez_gene_id/-1"/>
		</rdf:Description>
	</patient>
	<source xmlns="http://compbio.uchsc.edu/">c-lysosome</source>
</rdf:Description>
<rdf:Description rdf:about="http://compbio.uchsc.edu/transport-relation/455962-a%5B0..332%5D">
	<rdf:type rdf:resource="http://compbio.uchsc.edu/TransportRelation"/>
	<label xmlns="http://www.w3.org/2000/01/rdf-schema#">455962-a[0..332]</label>
	<pubmed_id xmlns="http://compbio.uchsc.edu/">455962-a</pubmed_id>
	<sentence_span xmlns="http://compbio.uchsc.edu/">[0..332]</sentence_span>
	<patient xmlns="http://compbio.uchsc.edu/">
		<rdf:Description>
			<coveredText xmlns="http://compbio.uchsc.edu/">enzymes</coveredText>
			<entrez_gene_id rdf:resource="http://compbio.uchsc.edu/entrez_gene_id/-1"/>
		</rdf:Description>
	</patient>
	<source xmlns="http://compbio.uchsc.edu/">c-lysosome</source>
</rdf:Description>
<rdf:Description rdf:about="http://compbio.uchsc.edu/transport-relation/222574-a%5B1629..1916%5D">
	<rdf:type rdf:resource="http://compbio.uchsc.edu/TransportRelation"/>
	<label xmlns="http://www.w3.org/2000/01/rdf-schema#">222574-a[1629..1916]</label>
	<pubmed_id xmlns="http://compbio.uchsc.edu/">222574-a</pubmed_id>
	<sentence_span xmlns="http://compbio.uchsc.edu/">[1629..1916]</sentence_span>
	<patient xmlns="http://compbio.uchsc.edu/">
		<rdf:Description>
			<coveredText xmlns="http://compbio.uchsc.edu/">ACTH-endorphin precursor</coveredText>
			<entrez_gene_id rdf:resource="http://compbio.uchsc.edu/entrez_gene_id/-1"/>
		</rdf:Description>
	</patient>
	<destination xmlns="http://compbio.uchsc.edu/">c-cellular-component</destination>
</rdf:Description>
<rdf:Description rdf:about="http://compbio.uchsc.edu/transport-relation/456374-a%5B218..460%5D">
	<rdf:type rdf:resource="http://compbio.uchsc.edu/TransportRelation"/>
	<label xmlns="http://www.w3.org/2000/01/rdf-schema#">456374-a[218..460]</label>
	<pubmed_id xmlns="http://compbio.uchsc.edu/">456374-a</pubmed_id>
	<sentence_span xmlns="http://compbio.uchsc.edu/">[218..460]</sentence_span>
	<patient xmlns="http://compbio.uchsc.edu/">
		<rdf:Description>
			<coveredText xmlns="http://compbio.uchsc.edu/">lectins</coveredText>
			<entrez_gene_id rdf:resource="http://compbio.uchsc.edu/entrez_gene_id/-1"/>
		</rdf:Description>
	</patient>
	<source xmlns="http://compbio.uchsc.edu/">c-cell-surface</source>
</rdf:Description>
<rdf:Description rdf:about="http://compbio.uchsc.edu/transport-relation/110701-a%5B240..398%5D">
	<rdf:type rdf:resource="http://compbio.uchsc.edu/TransportRelation"/>
	<label xmlns="http://www.w3.org/2000/01/rdf-schema#">110701-a[240..398]</label>
	<pubmed_id xmlns="http://compbio.uchsc.edu/">110701-a</pubmed_id>
	<sentence_span xmlns="http://compbio.uchsc.edu/">[240..398]</sentence_span>
	<patient xmlns="http://compbio.uchsc.edu/">
		<rdf:Description>
			<coveredText xmlns="http://compbio.uchsc.edu/">lysosomal enzymes</coveredText>
			<entrez_gene_id rdf:resource="http://compbio.uchsc.edu/entrez_gene_id/-1"/>
		</rdf:Description>
	</patient>
	<destination xmlns="http://compbio.uchsc.edu/">c-extracellular-space</destination>
</rdf:Description>
<rdf:Description rdf:about="http://compbio.uchsc.edu/transport-relation/110805-a%5B232..449%5D">
	<rdf:type rdf:resource="http://compbio.uchsc.edu/TransportRelation"/>
	<label xmlns="http://www.w3.org/2000/01/rdf-schema#">110805-a[232..449]</label>
	<pubmed_id xmlns="http://compbio.uchsc.edu/">110805-a</pubmed_id>
	<sentence_span xmlns="http://compbio.uchsc.edu/">[232..449]</sentence_span>
	<agent xmlns="http://compbio.uchsc.edu/">
		<rdf:Description>
			<coveredText xmlns="http://compbio.uchsc.edu/">enzymes</coveredText>
			<entrez_gene_id rdf:resource="http://compbio.uchsc.edu/entrez_gene_id/-1"/>
		</rdf:Description>
	</agent>
	<patient xmlns="http://compbio.uchsc.edu/">
		<rdf:Description>
			<coveredText xmlns="http://compbio.uchsc.edu/">kinin</coveredText>
			<entrez_gene_id rdf:resource="http://compbio.uchsc.edu/entrez_gene_id/-1"/>
		</rdf:Description>
	</patient>
</rdf:Description>
<rdf:Description rdf:about="http://compbio.uchsc.edu/transport-relation/313398-a%5B361..499%5D">
	<rdf:type rdf:resource="http://compbio.uchsc.edu/TransportRelation"/>
	<label xmlns="http://www.w3.org/2000/01/rdf-schema#">313398-a[361..499]</label>
	<pubmed_id xmlns="http://compbio.uchsc.edu/">313398-a</pubmed_id>
	<sentence_span xmlns="http://compbio.uchsc.edu/">[361..499]</sentence_span>
	<patient xmlns="http://compbio.uchsc.edu/">
		<rdf:Description>
			<coveredText xmlns="http://compbio.uchsc.edu/">secretory proteins</coveredText>
			<entrez_gene_id rdf:resource="http://compbio.uchsc.edu/entrez_gene_id/-1"/>
		</rdf:Description>
	</patient>
	<destination xmlns="http://compbio.uchsc.edu/">c-cellular-component</destination>
</rdf:Description>
<rdf:Description rdf:about="http://compbio.uchsc.edu/transport-relation/457773-a%5B265..499%5D">
	<rdf:type rdf:resource="http://compbio.uchsc.edu/TransportRelation"/>
	<label xmlns="http://www.w3.org/2000/01/rdf-schema#">457773-a[265..499]</label>
	<pubmed_id xmlns="http://compbio.uchsc.edu/">457773-a</pubmed_id>
	<sentence_span xmlns="http://compbio.uchsc.edu/">[265..499]</sentence_span>
	<patient xmlns="http://compbio.uchsc.edu/">
		<rdf:Description>
			<coveredText xmlns="http://compbio.uchsc.edu/">membrane-bound ribosomes</coveredText>
			<entrez_gene_id rdf:resource="http://compbio.uchsc.edu/entrez_gene_id/-1"/>
		</rdf:Description>
	</patient>
	<source xmlns="http://compbio.uchsc.edu/">c-membrane</source>
</rdf:Description>
<rdf:Description rdf:about="http://compbio.uchsc.edu/transport-relation/379680-a%5B800..1015%5D">
	<rdf:type rdf:resource="http://compbio.uchsc.edu/TransportRelation"/>
	<label xmlns="http://www.w3.org/2000/01/rdf-schema#">379680-a[800..1015]</label>
	<pubmed_id xmlns="http://compbio.uchsc.edu/">379680-a</pubmed_id>
	<sentence_span xmlns="http://compbio.uchsc.edu/">[800..1015]</sentence_span>
	<agent xmlns="http://compbio.uchsc.edu/">
		<rdf:Description>
			<coveredText xmlns="http://compbio.uchsc.edu/">APPROXIMATELY</coveredText>
			<entrez_gene_id rdf:resource="http://compbio.uchsc.edu/entrez_gene_id/-1"/>
		</rdf:Description>
	</agent>
	<patient xmlns="http://compbio.uchsc.edu/">
		<rdf:Description>
			<coveredText xmlns="http://compbio.uchsc.edu/">LHRH</coveredText>
			<entrez_gene_id rdf:resource="http://compbio.uchsc.edu/entrez_gene_id/-1"/>
		</rdf:Description>
	</patient>
</rdf:Description>
<rdf:Description rdf:about="http://compbio.uchsc.edu/transport-relation/111715-a%5B124..341%5D">
	<rdf:type rdf:resource="http://compbio.uchsc.edu/TransportRelation"/>
	<label xmlns="http://www.w3.org/2000/01/rdf-schema#">111715-a[124..341]</label>
	<pubmed_id xmlns="http://compbio.uchsc.edu/">111715-a</pubmed_id>
	<sentence_span xmlns="http://compbio.uchsc.edu/">[124..341]</sentence_span>
	<agent xmlns="http://compbio.uchsc.edu/">
		<rdf:Description>
			<coveredText xmlns="http://compbio.uchsc.edu/">0.5 M KCl</coveredText>
			<entrez_gene_id rdf:resource="http://compbio.uchsc.edu/entrez_gene_id/-1"/>
		</rdf:Description>
	</agent>
	<patient xmlns="http://compbio.uchsc.edu/">
		<rdf:Description>
			<coveredText xmlns="http://compbio.uchsc.edu/">membrane-bound chloroplast ribosomes</coveredText>
			<entrez_gene_id rdf:resource="http://compbio.uchsc.edu/entrez_gene_id/-1"/>
		</rdf:Description>
	</patient>
</rdf:Description>
<rdf:Description rdf:about="http://compbio.uchsc.edu/transport-relation/467329-a%5B1395..1620%5D">
	<rdf:type rdf:resource="http://compbio.uchsc.edu/TransportRelation"/>
	<label xmlns="http://www.w3.org/2000/01/rdf-schema#">467329-a[1395..1620]</label>
	<pubmed_id xmlns="http://compbio.uchsc.edu/">467329-a</pubmed_id>
	<sentence_span xmlns="http://compbio.uchsc.edu/">[1395..1620]</sentence_span>
	<patient xmlns="http://compbio.uchsc.edu/">
		<rdf:Description>
			<coveredText xmlns="http://compbio.uchsc.edu/">cytoplasmic receptor</coveredText>
			<entrez_gene_id rdf:resource="http://compbio.uchsc.edu/entrez_gene_id/-1"/>
		</rdf:Description>
	</patient>
	<destination xmlns="http://compbio.uchsc.edu/">c-nucleus</destination>
</rdf:Description>
<rdf:Description rdf:about="http://compbio.uchsc.edu/transport-relation/157275-a%5B626..762%5D">
	<rdf:type rdf:resource="http://compbio.uchsc.edu/TransportRelation"/>
	<label xmlns="http://www.w3.org/2000/01/rdf-schema#">157275-a[626..762]</label>
	<pubmed_id xmlns="http://compbio.uchsc.edu/">157275-a</pubmed_id>
	<sentence_span xmlns="http://compbio.uchsc.edu/">[626..762]</sentence_span>
	<patient xmlns="http://compbio.uchsc.edu/">
		<rdf:Description>
			<coveredText xmlns="http://compbio.uchsc.edu/">engulfed enzyme</coveredText>
			<entrez_gene_id rdf:resource="http://compbio.uchsc.edu/entrez_gene_id/-1"/>
		</rdf:Description>
	</patient>
	<destination xmlns="http://compbio.uchsc.edu/">c-cellular-component</destination>
</rdf:Description>
<rdf:Description rdf:about="http://compbio.uchsc.edu/transport-relation/112098-a%5B509..657%5D">
	<rdf:type rdf:resource="http://compbio.uchsc.edu/TransportRelation"/>
	<label xmlns="http://www.w3.org/2000/01/rdf-schema#">112098-a[509..657]</label>
	<pubmed_id xmlns="http://compbio.uchsc.edu/">112098-a</pubmed_id>
	<sentence_span xmlns="http://compbio.uchsc.edu/">[509..657]</sentence_span>
	<agent xmlns="http://compbio.uchsc.edu/">
		<rdf:Description>
			<coveredText xmlns="http://compbio.uchsc.edu/">endo-beta-galactosidase</coveredText>
			<entrez_gene_id rdf:resource="http://compbio.uchsc.edu/entrez_gene_id/-1"/>
		</rdf:Description>
	</agent>
	<patient xmlns="http://compbio.uchsc.edu/">
		<rdf:Description>
			<coveredText xmlns="http://compbio.uchsc.edu/">galactose oxidase</coveredText>
			<entrez_gene_id rdf:resource="http://compbio.uchsc.edu/entrez_gene_id/-1"/>
		</rdf:Description>
	</patient>
</rdf:Description>
<rdf:Description rdf:about="http://compbio.uchsc.edu/transport-relation/112102-a%5B960..1162%5D">
	<rdf:type rdf:resource="http://compbio.uchsc.edu/TransportRelation"/>
	<label xmlns="http://www.w3.org/2000/01/rdf-schema#">112102-a[960..1162]</label>
	<pubmed_id xmlns="http://compbio.uchsc.edu/">112102-a</pubmed_id>
	<sentence_span xmlns="http://compbio.uchsc.edu/">[960..1162]</sentence_span>
	<patient xmlns="http://compbio.uchsc.edu/">
		<rdf:Description>
			<coveredText xmlns="http://compbio.uchsc.edu/">membrane-bound alpha-amylase</coveredText>
			<entrez_gene_id rdf:resource="http://compbio.uchsc.edu/entrez_gene_id/-1"/>
		</rdf:Description>
	</patient>
	<source xmlns="http://compbio.uchsc.edu/">c-cytoplasmic-vesicle</source>
</rdf:Description>
<rdf:Description rdf:about="http://compbio.uchsc.edu/transport-relation/469526-a%5B330..550%5D">
	<rdf:type rdf:resource="http://compbio.uchsc.edu/TransportRelation"/>
	<label xmlns="http://www.w3.org/2000/01/rdf-schema#">469526-a[330..550]</label>
	<pubmed_id xmlns="http://compbio.uchsc.edu/">469526-a</pubmed_id>
	<sentence_span xmlns="http://compbio.uchsc.edu/">[330..550]</sentence_span>
	<patient xmlns="http://compbio.uchsc.edu/">
		<rdf:Description>
			<coveredText xmlns="http://compbio.uchsc.edu/">K+</coveredText>
			<entrez_gene_id rdf:resource="http://compbio.uchsc.edu/entrez_gene_id/-1"/>
		</rdf:Description>
	</patient>
	<source xmlns="http://compbio.uchsc.edu/">c-cellular-component</source>
</rdf:Description>
<rdf:Description rdf:about="http://compbio.uchsc.edu/transport-relation/382725-t%5B0..123%5D">
	<rdf:type rdf:resource="http://compbio.uchsc.edu/TransportRelation"/>
	<label xmlns="http://www.w3.org/2000/01/rdf-schema#">382725-t[0..123]</label>
	<pubmed_id xmlns="http://compbio.uchsc.edu/">382725-t</pubmed_id>
	<sentence_span xmlns="http://compbio.uchsc.edu/">[0..123]</sentence_span>
	<agent xmlns="http://compbio.uchsc.edu/">
		<rdf:Description>
			<coveredText xmlns="http://compbio.uchsc.edu/">gastric inhibitory polypeptide</coveredText>
			<entrez_gene_id rdf:resource="http://compbio.uchsc.edu/entrez_gene_id/-1"/>
		</rdf:Description>
	</agent>
	<patient xmlns="http://compbio.uchsc.edu/">
		<rdf:Description>
			<coveredText xmlns="http://compbio.uchsc.edu/">Pro-)insulin</coveredText>
			<entrez_gene_id rdf:resource="http://compbio.uchsc.edu/entrez_gene_id/-1"/>
		</rdf:Description>
	</patient>
</rdf:Description>
<rdf:Description rdf:about="http://compbio.uchsc.edu/transport-relation/382725-a%5B456..610%5D">
	<rdf:type rdf:resource="http://compbio.uchsc.edu/TransportRelation"/>
	<label xmlns="http://www.w3.org/2000/01/rdf-schema#">382725-a[456..610]</label>
	<pubmed_id xmlns="http://compbio.uchsc.edu/">382725-a</pubmed_id>
	<sentence_span xmlns="http://compbio.uchsc.edu/">[456..610]</sentence_span>
	<agent xmlns="http://compbio.uchsc.edu/">
		<rdf:Description>
			<coveredText xmlns="http://compbio.uchsc.edu/">GIP</coveredText>
			<entrez_gene_id rdf:resource="http://compbio.uchsc.edu/entrez_gene_id/-1"/>
		</rdf:Description>
	</agent>
	<patient xmlns="http://compbio.uchsc.edu/">
		<rdf:Description>
			<coveredText xmlns="http://compbio.uchsc.edu/">insulin</coveredText>
			<entrez_gene_id rdf:resource="http://compbio.uchsc.edu/entrez_gene_id/-1"/>
		</rdf:Description>
	</patient>
</rdf:Description>
<rdf:Description rdf:about="http://compbio.uchsc.edu/transport-relation/474276-a%5B119..259%5D">
	<rdf:type rdf:resource="http://compbio.uchsc.edu/TransportRelation"/>
	<label xmlns="http://www.w3.org/2000/01/rdf-schema#">474276-a[119..259]</label>
	<pubmed_id xmlns="http://compbio.uchsc.edu/">474276-a</pubmed_id>
	<sentence_span xmlns="http://compbio.uchsc.edu/">[119..259]</sentence_span>
	<patient xmlns="http://compbio.uchsc.edu/">
		<rdf:Description>
			<coveredText xmlns="http://compbio.uchsc.edu/">estrogen receptor</coveredText>
			<entrez_gene_id rdf:resource="http://compbio.uchsc.edu/entrez_gene_id/-1"/>
		</rdf:Description>
	</patient>
	<source xmlns="http://compbio.uchsc.edu/">c-cytoplasm</source>
	<destination xmlns="http://compbio.uchsc.edu/">c-nucleus</destination>
</rdf:Description>
<rdf:Description rdf:about="http://compbio.uchsc.edu/transport-relation/474276-a%5B260..420%5D">
	<rdf:type rdf:resource="http://compbio.uchsc.edu/TransportRelation"/>
	<label xmlns="http://www.w3.org/2000/01/rdf-schema#">474276-a[260..420]</label>
	<pubmed_id xmlns="http://compbio.uchsc.edu/">474276-a</pubmed_id>
	<sentence_span xmlns="http://compbio.uchsc.edu/">[260..420]</sentence_span>
	<patient xmlns="http://compbio.uchsc.edu/">
		<rdf:Description>
			<coveredText xmlns="http://compbio.uchsc.edu/">type II</coveredText>
			<entrez_gene_id rdf:resource="http://compbio.uchsc.edu/entrez_gene_id/-1"/>
		</rdf:Description>
	</patient>
	<source xmlns="http://compbio.uchsc.edu/">c-cytoplasm</source>
	<destination xmlns="http://compbio.uchsc.edu/">c-nucleus</destination>
</rdf:Description>
<rdf:Description rdf:about="http://compbio.uchsc.edu/transport-relation/382866-a%5B0..352%5D">
	<rdf:type rdf:resource="http://compbio.uchsc.edu/TransportRelation"/>
	<label xmlns="http://www.w3.org/2000/01/rdf-schema#">382866-a[0..352]</label>
	<pubmed_id xmlns="http://compbio.uchsc.edu/">382866-a</pubmed_id>
	<sentence_span xmlns="http://compbio.uchsc.edu/">[0..352]</sentence_span>
	<agent xmlns="http://compbio.uchsc.edu/">
		<rdf:Description>
			<coveredText xmlns="http://compbio.uchsc.edu/">mitogen- or antigen</coveredText>
			<entrez_gene_id rdf:resource="http://compbio.uchsc.edu/entrez_gene_id/-1"/>
		</rdf:Description>
	</agent>
	<patient xmlns="http://compbio.uchsc.edu/">
		<rdf:Description>
			<coveredText xmlns="http://compbio.uchsc.edu/">lymphokines</coveredText>
			<entrez_gene_id rdf:resource="http://compbio.uchsc.edu/entrez_gene_id/-1"/>
		</rdf:Description>
	</patient>
</rdf:Description>
<rdf:Description rdf:about="http://compbio.uchsc.edu/transport-relation/38881-t%5B0..123%5D">
	<rdf:type rdf:resource="http://compbio.uchsc.edu/TransportRelation"/>
	<label xmlns="http://www.w3.org/2000/01/rdf-schema#">38881-t[0..123]</label>
	<pubmed_id xmlns="http://compbio.uchsc.edu/">38881-t</pubmed_id>
	<sentence_span xmlns="http://compbio.uchsc.edu/">[0..123]</sentence_span>
	<patient xmlns="http://compbio.uchsc.edu/">
		<rdf:Description>
			<coveredText xmlns="http://compbio.uchsc.edu/">cytosol protein kinase</coveredText>
			<entrez_gene_id rdf:resource="http://compbio.uchsc.edu/entrez_gene_id/-1"/>
		</rdf:Description>
	</patient>
	<destination xmlns="http://compbio.uchsc.edu/">c-nucleus</destination>
</rdf:Description>
<rdf:Description rdf:about="http://compbio.uchsc.edu/transport-relation/383233-a%5B0..256%5D">
	<rdf:type rdf:resource="http://compbio.uchsc.edu/TransportRelation"/>
	<label xmlns="http://www.w3.org/2000/01/rdf-schema#">383233-a[0..256]</label>
	<pubmed_id xmlns="http://compbio.uchsc.edu/">383233-a</pubmed_id>
	<sentence_span xmlns="http://compbio.uchsc.edu/">[0..256]</sentence_span>
	<patient xmlns="http://compbio.uchsc.edu/">
		<rdf:Description>
			<coveredText xmlns="http://compbio.uchsc.edu/">binding protein</coveredText>
			<entrez_gene_id rdf:resource="http://compbio.uchsc.edu/entrez_gene_id/-1"/>
		</rdf:Description>
	</patient>
	<destination xmlns="http://compbio.uchsc.edu/">c-plasma-membrane</destination>
</rdf:Description>
<rdf:Description rdf:about="http://compbio.uchsc.edu/transport-relation/113143-t%5B0..176%5D">
	<rdf:type rdf:resource="http://compbio.uchsc.edu/TransportRelation"/>
	<label xmlns="http://www.w3.org/2000/01/rdf-schema#">113143-t[0..176]</label>
	<pubmed_id xmlns="http://compbio.uchsc.edu/">113143-t</pubmed_id>
	<sentence_span xmlns="http://compbio.uchsc.edu/">[0..176]</sentence_span>
	<agent xmlns="http://compbio.uchsc.edu/">
		<rdf:Description>
			<coveredText xmlns="http://compbio.uchsc.edu/">TRH</coveredText>
			<entrez_gene_id rdf:resource="http://compbio.uchsc.edu/entrez_gene_id/-1"/>
		</rdf:Description>
	</agent>
	<patient xmlns="http://compbio.uchsc.edu/">
		<rdf:Description>
			<coveredText xmlns="http://compbio.uchsc.edu/">growth hormone</coveredText>
			<entrez_gene_id rdf:resource="http://compbio.uchsc.edu/entrez_gene_id/-1"/>
		</rdf:Description>
	</patient>
</rdf:Description>
<rdf:Description rdf:about="http://compbio.uchsc.edu/transport-relation/573271-a%5B1356..1496%5D">
	<rdf:type rdf:resource="http://compbio.uchsc.edu/TransportRelation"/>
	<label xmlns="http://www.w3.org/2000/01/rdf-schema#">573271-a[1356..1496]</label>
	<pubmed_id xmlns="http://compbio.uchsc.edu/">573271-a</pubmed_id>
	<sentence_span xmlns="http://compbio.uchsc.edu/">[1356..1496]</sentence_span>
	<patient xmlns="http://compbio.uchsc.edu/">
		<rdf:Description>
			<coveredText xmlns="http://compbio.uchsc.edu/">80 x 10(-8) M prolactin</coveredText>
			<entrez_gene_id rdf:resource="http://compbio.uchsc.edu/entrez_gene_id/-1"/>
		</rdf:Description>
	</patient>
	<destination xmlns="http://compbio.uchsc.edu/">c-lysosome</destination>
</rdf:Description>
<rdf:Description rdf:about="http://compbio.uchsc.edu/transport-relation/479850-t%5B0..129%5D">
	<rdf:type rdf:resource="http://compbio.uchsc.edu/TransportRelation"/>
	<label xmlns="http://www.w3.org/2000/01/rdf-schema#">479850-t[0..129]</label>
	<pubmed_id xmlns="http://compbio.uchsc.edu/">479850-t</pubmed_id>
	<sentence_span xmlns="http://compbio.uchsc.edu/">[0..129]</sentence_span>
	<patient xmlns="http://compbio.uchsc.edu/">
		<rdf:Description>
			<coveredText xmlns="http://compbio.uchsc.edu/">interferon</coveredText>
			<entrez_gene_id rdf:resource="http://compbio.uchsc.edu/entrez_gene_id/-1"/>
		</rdf:Description>
	</patient>
	<destination xmlns="http://compbio.uchsc.edu/">c-membrane</destination>
</rdf:Description>
<rdf:Description rdf:about="http://compbio.uchsc.edu/transport-relation/480338-a%5B334..519%5D">
	<rdf:type rdf:resource="http://compbio.uchsc.edu/TransportRelation"/>
	<label xmlns="http://www.w3.org/2000/01/rdf-schema#">480338-a[334..519]</label>
	<pubmed_id xmlns="http://compbio.uchsc.edu/">480338-a</pubmed_id>
	<sentence_span xmlns="http://compbio.uchsc.edu/">[334..519]</sentence_span>
	<agent xmlns="http://compbio.uchsc.edu/">
		<rdf:Description>
			<coveredText xmlns="http://compbio.uchsc.edu/">Cl</coveredText>
			<entrez_gene_id rdf:resource="http://compbio.uchsc.edu/entrez_gene_id/-1"/>
		</rdf:Description>
	</agent>
	<patient xmlns="http://compbio.uchsc.edu/">
		<rdf:Description>
			<coveredText xmlns="http://compbio.uchsc.edu/">pH</coveredText>
			<entrez_gene_id rdf:resource="http://compbio.uchsc.edu/entrez_gene_id/-1"/>
		</rdf:Description>
	</patient>
</rdf:Description>
<rdf:Description rdf:about="http://compbio.uchsc.edu/transport-relation/225536-a%5B1004..1164%5D">
	<rdf:type rdf:resource="http://compbio.uchsc.edu/TransportRelation"/>
	<label xmlns="http://www.w3.org/2000/01/rdf-schema#">225536-a[1004..1164]</label>
	<pubmed_id xmlns="http://compbio.uchsc.edu/">225536-a</pubmed_id>
	<sentence_span xmlns="http://compbio.uchsc.edu/">[1004..1164]</sentence_span>
	<patient xmlns="http://compbio.uchsc.edu/">
		<rdf:Description>
			<coveredText xmlns="http://compbio.uchsc.edu/">polyadenylic acid-containing mRNA</coveredText>
			<entrez_gene_id rdf:resource="http://compbio.uchsc.edu/entrez_gene_id/-1"/>
		</rdf:Description>
	</patient>
	<source xmlns="http://compbio.uchsc.edu/">c-nucleus</source>
	<destination xmlns="http://compbio.uchsc.edu/">c-cytoplasm</destination>
</rdf:Description>
<rdf:Description rdf:about="http://compbio.uchsc.edu/transport-relation/384930-a%5B783..1005%5D">
	<rdf:type rdf:resource="http://compbio.uchsc.edu/TransportRelation"/>
	<label xmlns="http://www.w3.org/2000/01/rdf-schema#">384930-a[783..1005]</label>
	<pubmed_id xmlns="http://compbio.uchsc.edu/">384930-a</pubmed_id>
	<sentence_span xmlns="http://compbio.uchsc.edu/">[783..1005]</sentence_span>
	<agent xmlns="http://compbio.uchsc.edu/">
		<rdf:Description>
			<coveredText xmlns="http://compbio.uchsc.edu/">surface immunoglobulin</coveredText>
			<entrez_gene_id rdf:resource="http://compbio.uchsc.edu/entrez_gene_id/-1"/>
		</rdf:Description>
	</agent>
	<patient xmlns="http://compbio.uchsc.edu/">
		<rdf:Description>
			<coveredText xmlns="http://compbio.uchsc.edu/">RF--PFC</coveredText>
			<entrez_gene_id rdf:resource="http://compbio.uchsc.edu/entrez_gene_id/-1"/>
		</rdf:Description>
	</patient>
</rdf:Description>
<rdf:Description rdf:about="http://compbio.uchsc.edu/transport-relation/486098-a%5B225..598%5D">
	<rdf:type rdf:resource="http://compbio.uchsc.edu/TransportRelation"/>
	<label xmlns="http://www.w3.org/2000/01/rdf-schema#">486098-a[225..598]</label>
	<pubmed_id xmlns="http://compbio.uchsc.edu/">486098-a</pubmed_id>
	<sentence_span xmlns="http://compbio.uchsc.edu/">[225..598]</sentence_span>
	<patient xmlns="http://compbio.uchsc.edu/">
		<rdf:Description>
			<coveredText xmlns="http://compbio.uchsc.edu/">activated complex</coveredText>
			<entrez_gene_id rdf:resource="http://compbio.uchsc.edu/entrez_gene_id/-1"/>
		</rdf:Description>
	</patient>
	<destination xmlns="http://compbio.uchsc.edu/">c-nucleus</destination>
</rdf:Description>
<rdf:Description rdf:about="http://compbio.uchsc.edu/transport-relation/39548-a%5B3..243%5D">
	<rdf:type rdf:resource="http://compbio.uchsc.edu/TransportRelation"/>
	<label xmlns="http://www.w3.org/2000/01/rdf-schema#">39548-a[3..243]</label>
	<pubmed_id xmlns="http://compbio.uchsc.edu/">39548-a</pubmed_id>
	<sentence_span xmlns="http://compbio.uchsc.edu/">[3..243]</sentence_span>
	<patient xmlns="http://compbio.uchsc.edu/">
		<rdf:Description>
			<coveredText xmlns="http://compbio.uchsc.edu/">aminoazo-dye-binding protein A</coveredText>
			<entrez_gene_id rdf:resource="http://compbio.uchsc.edu/entrez_gene_id/-1"/>
		</rdf:Description>
	</patient>
	<destination xmlns="http://compbio.uchsc.edu/">c-cellular-component</destination>
</rdf:Description>
<rdf:Description rdf:about="http://compbio.uchsc.edu/transport-relation/226156-a%5B365..738%5D">
	<rdf:type rdf:resource="http://compbio.uchsc.edu/TransportRelation"/>
	<label xmlns="http://www.w3.org/2000/01/rdf-schema#">226156-a[365..738]</label>
	<pubmed_id xmlns="http://compbio.uchsc.edu/">226156-a</pubmed_id>
	<sentence_span xmlns="http://compbio.uchsc.edu/">[365..738]</sentence_span>
	<agent xmlns="http://compbio.uchsc.edu/">
		<rdf:Description>
			<coveredText xmlns="http://compbio.uchsc.edu/">lipoprotein lipase</coveredText>
			<entrez_gene_id rdf:resource="http://compbio.uchsc.edu/entrez_gene_id/-1"/>
		</rdf:Description>
	</agent>
	<patient xmlns="http://compbio.uchsc.edu/">
		<rdf:Description>
			<coveredText xmlns="http://compbio.uchsc.edu/">lipoprotein particle</coveredText>
			<entrez_gene_id rdf:resource="http://compbio.uchsc.edu/entrez_gene_id/-1"/>
		</rdf:Description>
	</patient>
</rdf:Description>
<rdf:Description rdf:about="http://compbio.uchsc.edu/transport-relation/486583-a%5B138..270%5D">
	<rdf:type rdf:resource="http://compbio.uchsc.edu/TransportRelation"/>
	<label xmlns="http://www.w3.org/2000/01/rdf-schema#">486583-a[138..270]</label>
	<pubmed_id xmlns="http://compbio.uchsc.edu/">486583-a</pubmed_id>
	<sentence_span xmlns="http://compbio.uchsc.edu/">[138..270]</sentence_span>
	<agent xmlns="http://compbio.uchsc.edu/">
		<rdf:Description>
			<coveredText xmlns="http://compbio.uchsc.edu/">exoenzymes</coveredText>
			<entrez_gene_id rdf:resource="http://compbio.uchsc.edu/entrez_gene_id/-1"/>
		</rdf:Description>
	</agent>
	<patient xmlns="http://compbio.uchsc.edu/">
		<rdf:Description>
			<coveredText xmlns="http://compbio.uchsc.edu/">e. products</coveredText>
			<entrez_gene_id rdf:resource="http://compbio.uchsc.edu/entrez_gene_id/-1"/>
		</rdf:Description>
	</patient>
</rdf:Description>
<rdf:Description rdf:about="http://compbio.uchsc.edu/transport-relation/90552-a%5B450..601%5D">
	<rdf:type rdf:resource="http://compbio.uchsc.edu/TransportRelation"/>
	<label xmlns="http://www.w3.org/2000/01/rdf-schema#">90552-a[450..601]</label>
	<pubmed_id xmlns="http://compbio.uchsc.edu/">90552-a</pubmed_id>
	<sentence_span xmlns="http://compbio.uchsc.edu/">[450..601]</sentence_span>
	<patient xmlns="http://compbio.uchsc.edu/">
		<rdf:Description>
			<coveredText xmlns="http://compbio.uchsc.edu/">H-2Dd and H-2Kd antigens</coveredText>
			<entrez_gene_id rdf:resource="http://compbio.uchsc.edu/entrez_gene_id/-1"/>
		</rdf:Description>
	</patient>
	<source xmlns="http://compbio.uchsc.edu/">c-endoplasmic-reticulum</source>
	<destination xmlns="http://compbio.uchsc.edu/">c-cell-surface</destination>
</rdf:Description>
<rdf:Description rdf:about="http://compbio.uchsc.edu/transport-relation/385302-a%5B155..296%5D">
	<rdf:type rdf:resource="http://compbio.uchsc.edu/TransportRelation"/>
	<label xmlns="http://www.w3.org/2000/01/rdf-schema#">385302-a[155..296]</label>
	<pubmed_id xmlns="http://compbio.uchsc.edu/">385302-a</pubmed_id>
	<sentence_span xmlns="http://compbio.uchsc.edu/">[155..296]</sentence_span>
	<agent xmlns="http://compbio.uchsc.edu/">
		<rdf:Description>
			<coveredText xmlns="http://compbio.uchsc.edu/">GnRH</coveredText>
			<entrez_gene_id rdf:resource="http://compbio.uchsc.edu/entrez_gene_id/-1"/>
		</rdf:Description>
	</agent>
	<patient xmlns="http://compbio.uchsc.edu/">
		<rdf:Description>
			<coveredText xmlns="http://compbio.uchsc.edu/">LH</coveredText>
			<entrez_gene_id rdf:resource="http://compbio.uchsc.edu/entrez_gene_id/-1"/>
		</rdf:Description>
	</patient>
</rdf:Description>
<rdf:Description rdf:about="http://compbio.uchsc.edu/transport-relation/488552-a%5B981..1143%5D">
	<rdf:type rdf:resource="http://compbio.uchsc.edu/TransportRelation"/>
	<label xmlns="http://www.w3.org/2000/01/rdf-schema#">488552-a[981..1143]</label>
	<pubmed_id xmlns="http://compbio.uchsc.edu/">488552-a</pubmed_id>
	<sentence_span xmlns="http://compbio.uchsc.edu/">[981..1143]</sentence_span>
	<agent xmlns="http://compbio.uchsc.edu/">
		<rdf:Description>
			<coveredText xmlns="http://compbio.uchsc.edu/">bombesin</coveredText>
			<entrez_gene_id rdf:resource="http://compbio.uchsc.edu/entrez_gene_id/-1"/>
		</rdf:Description>
	</agent>
	<patient xmlns="http://compbio.uchsc.edu/">
		<rdf:Description>
			<coveredText xmlns="http://compbio.uchsc.edu/">gastrin</coveredText>
			<entrez_gene_id rdf:resource="http://compbio.uchsc.edu/entrez_gene_id/-1"/>
		</rdf:Description>
	</patient>
</rdf:Description>
<rdf:Description rdf:about="http://compbio.uchsc.edu/transport-relation/114468-t%5B0..116%5D">
	<rdf:type rdf:resource="http://compbio.uchsc.edu/TransportRelation"/>
	<label xmlns="http://www.w3.org/2000/01/rdf-schema#">114468-t[0..116]</label>
	<pubmed_id xmlns="http://compbio.uchsc.edu/">114468-t</pubmed_id>
	<sentence_span xmlns="http://compbio.uchsc.edu/">[0..116]</sentence_span>
	<agent xmlns="http://compbio.uchsc.edu/">
		<rdf:Description>
			<coveredText xmlns="http://compbio.uchsc.edu/">thyrotropin-releasing hormone</coveredText>
			<entrez_gene_id rdf:resource="http://compbio.uchsc.edu/entrez_gene_id/-1"/>
		</rdf:Description>
	</agent>
	<patient xmlns="http://compbio.uchsc.edu/">
		<rdf:Description>
			<coveredText xmlns="http://compbio.uchsc.edu/">prolactin</coveredText>
			<entrez_gene_id rdf:resource="http://compbio.uchsc.edu/entrez_gene_id/-1"/>
		</rdf:Description>
	</patient>
</rdf:Description>
<rdf:Description rdf:about="http://compbio.uchsc.edu/transport-relation/114468-a%5B0..268%5D">
	<rdf:type rdf:resource="http://compbio.uchsc.edu/TransportRelation"/>
	<label xmlns="http://www.w3.org/2000/01/rdf-schema#">114468-a[0..268]</label>
	<pubmed_id xmlns="http://compbio.uchsc.edu/">114468-a</pubmed_id>
	<sentence_span xmlns="http://compbio.uchsc.edu/">[0..268]</sentence_span>
	<agent xmlns="http://compbio.uchsc.edu/">
		<rdf:Description>
			<coveredText xmlns="http://compbio.uchsc.edu/">thyrotropin-releasing hormone</coveredText>
			<entrez_gene_id rdf:resource="http://compbio.uchsc.edu/entrez_gene_id/-1"/>
		</rdf:Description>
	</agent>
	<patient xmlns="http://compbio.uchsc.edu/">
		<rdf:Description>
			<coveredText xmlns="http://compbio.uchsc.edu/">PRL</coveredText>
			<entrez_gene_id rdf:resource="http://compbio.uchsc.edu/entrez_gene_id/-1"/>
		</rdf:Description>
	</patient>
</rdf:Description>
<rdf:Description rdf:about="http://compbio.uchsc.edu/transport-relation/114468-a%5B591..762%5D">
	<rdf:type rdf:resource="http://compbio.uchsc.edu/TransportRelation"/>
	<label xmlns="http://www.w3.org/2000/01/rdf-schema#">114468-a[591..762]</label>
	<pubmed_id xmlns="http://compbio.uchsc.edu/">114468-a</pubmed_id>
	<sentence_span xmlns="http://compbio.uchsc.edu/">[591..762]</sentence_span>
	<agent xmlns="http://compbio.uchsc.edu/">
		<rdf:Description>
			<coveredText xmlns="http://compbio.uchsc.edu/">TRH</coveredText>
			<entrez_gene_id rdf:resource="http://compbio.uchsc.edu/entrez_gene_id/-1"/>
		</rdf:Description>
	</agent>
	<patient xmlns="http://compbio.uchsc.edu/">
		<rdf:Description>
			<coveredText xmlns="http://compbio.uchsc.edu/">thyrotropin</coveredText>
			<entrez_gene_id rdf:resource="http://compbio.uchsc.edu/entrez_gene_id/-1"/>
		</rdf:Description>
	</patient>
</rdf:Description>
<rdf:Description rdf:about="http://compbio.uchsc.edu/transport-relation/489985-a%5B764..959%5D">
	<rdf:type rdf:resource="http://compbio.uchsc.edu/TransportRelation"/>
	<label xmlns="http://www.w3.org/2000/01/rdf-schema#">489985-a[764..959]</label>
	<pubmed_id xmlns="http://compbio.uchsc.edu/">489985-a</pubmed_id>
	<sentence_span xmlns="http://compbio.uchsc.edu/">[764..959]</sentence_span>
	<patient xmlns="http://compbio.uchsc.edu/">
		<rdf:Description>
			<coveredText xmlns="http://compbio.uchsc.edu/">IgA</coveredText>
			<entrez_gene_id rdf:resource="http://compbio.uchsc.edu/entrez_gene_id/-1"/>
		</rdf:Description>
	</patient>
	<destination xmlns="http://compbio.uchsc.edu/">c-cellular-component</destination>
</rdf:Description>
<rdf:Description rdf:about="http://compbio.uchsc.edu/transport-relation/226957-a%5B875..1122%5D">
	<rdf:type rdf:resource="http://compbio.uchsc.edu/TransportRelation"/>
	<label xmlns="http://www.w3.org/2000/01/rdf-schema#">226957-a[875..1122]</label>
	<pubmed_id xmlns="http://compbio.uchsc.edu/">226957-a</pubmed_id>
	<sentence_span xmlns="http://compbio.uchsc.edu/">[875..1122]</sentence_span>
	<patient xmlns="http://compbio.uchsc.edu/">
		<rdf:Description>
			<coveredText xmlns="http://compbio.uchsc.edu/">carbamyl phosphate synthetase I</coveredText>
			<entrez_gene_id rdf:resource="http://compbio.uchsc.edu/entrez_gene_id/-1"/>
		</rdf:Description>
	</patient>
	<destination xmlns="http://compbio.uchsc.edu/">c-mitochondrion</destination>
</rdf:Description>
<rdf:Description rdf:about="http://compbio.uchsc.edu/transport-relation/386350-a%5B683..905%5D">
	<rdf:type rdf:resource="http://compbio.uchsc.edu/TransportRelation"/>
	<label xmlns="http://www.w3.org/2000/01/rdf-schema#">386350-a[683..905]</label>
	<pubmed_id xmlns="http://compbio.uchsc.edu/">386350-a</pubmed_id>
	<sentence_span xmlns="http://compbio.uchsc.edu/">[683..905]</sentence_span>
	<patient xmlns="http://compbio.uchsc.edu/">
		<rdf:Description>
			<coveredText xmlns="http://compbio.uchsc.edu/">newly synthesized proteins</coveredText>
			<entrez_gene_id rdf:resource="http://compbio.uchsc.edu/entrez_gene_id/-1"/>
		</rdf:Description>
	</patient>
	<source xmlns="http://compbio.uchsc.edu/">c-cellular-component</source>
</rdf:Description>
<rdf:Description rdf:about="http://compbio.uchsc.edu/transport-relation/40312-t%5B0..97%5D">
	<rdf:type rdf:resource="http://compbio.uchsc.edu/TransportRelation"/>
	<label xmlns="http://www.w3.org/2000/01/rdf-schema#">40312-t[0..97]</label>
	<pubmed_id xmlns="http://compbio.uchsc.edu/">40312-t</pubmed_id>
	<sentence_span xmlns="http://compbio.uchsc.edu/">[0..97]</sentence_span>
	<agent xmlns="http://compbio.uchsc.edu/">
		<rdf:Description>
			<coveredText xmlns="http://compbio.uchsc.edu/">insulin</coveredText>
			<entrez_gene_id rdf:resource="http://compbio.uchsc.edu/entrez_gene_id/-1"/>
		</rdf:Description>
	</agent>
	<patient xmlns="http://compbio.uchsc.edu/">
		<rdf:Description>
			<coveredText xmlns="http://compbio.uchsc.edu/">gastrin</coveredText>
			<entrez_gene_id rdf:resource="http://compbio.uchsc.edu/entrez_gene_id/-1"/>
		</rdf:Description>
	</patient>
</rdf:Description>
<rdf:Description rdf:about="http://compbio.uchsc.edu/transport-relation/498249-a%5B1059..1259%5D">
	<rdf:type rdf:resource="http://compbio.uchsc.edu/TransportRelation"/>
	<label xmlns="http://www.w3.org/2000/01/rdf-schema#">498249-a[1059..1259]</label>
	<pubmed_id xmlns="http://compbio.uchsc.edu/">498249-a</pubmed_id>
	<sentence_span xmlns="http://compbio.uchsc.edu/">[1059..1259]</sentence_span>
	<patient xmlns="http://compbio.uchsc.edu/">
		<rdf:Description>
			<coveredText xmlns="http://compbio.uchsc.edu/">actin</coveredText>
			<entrez_gene_id rdf:resource="http://compbio.uchsc.edu/entrez_gene_id/-1"/>
		</rdf:Description>
	</patient>
	<destination xmlns="http://compbio.uchsc.edu/">c-cellular-component</destination>
</rdf:Description>
<rdf:Description rdf:about="http://compbio.uchsc.edu/transport-relation/499651-a%5B1148..1419%5D">
	<rdf:type rdf:resource="http://compbio.uchsc.edu/TransportRelation"/>
	<label xmlns="http://www.w3.org/2000/01/rdf-schema#">499651-a[1148..1419]</label>
	<pubmed_id xmlns="http://compbio.uchsc.edu/">499651-a</pubmed_id>
	<sentence_span xmlns="http://compbio.uchsc.edu/">[1148..1419]</sentence_span>
	<patient xmlns="http://compbio.uchsc.edu/">
		<rdf:Description>
			<coveredText xmlns="http://compbio.uchsc.edu/">estrogen receptor</coveredText>
			<entrez_gene_id rdf:resource="http://compbio.uchsc.edu/entrez_gene_id/-1"/>
		</rdf:Description>
	</patient>
	<destination xmlns="http://compbio.uchsc.edu/">c-nucleus</destination>
</rdf:Description>
<rdf:Description rdf:about="http://compbio.uchsc.edu/transport-relation/227839-a%5B291..379%5D">
	<rdf:type rdf:resource="http://compbio.uchsc.edu/TransportRelation"/>
	<label xmlns="http://www.w3.org/2000/01/rdf-schema#">227839-a[291..379]</label>
	<pubmed_id xmlns="http://compbio.uchsc.edu/">227839-a</pubmed_id>
	<sentence_span xmlns="http://compbio.uchsc.edu/">[291..379]</sentence_span>
	<patient xmlns="http://compbio.uchsc.edu/">
		<rdf:Description>
			<coveredText xmlns="http://compbio.uchsc.edu/">DF13</coveredText>
			<entrez_gene_id rdf:resource="http://compbio.uchsc.edu/entrez_gene_id/-1"/>
		</rdf:Description>
	</patient>
	<destination xmlns="http://compbio.uchsc.edu/">c-cytoplasm</destination>
</rdf:Description>
<rdf:Description rdf:about="http://compbio.uchsc.edu/transport-relation/40962-a%5B829..1055%5D">
	<rdf:type rdf:resource="http://compbio.uchsc.edu/TransportRelation"/>
	<label xmlns="http://www.w3.org/2000/01/rdf-schema#">40962-a[829..1055]</label>
	<pubmed_id xmlns="http://compbio.uchsc.edu/">40962-a</pubmed_id>
	<sentence_span xmlns="http://compbio.uchsc.edu/">[829..1055]</sentence_span>
	<agent xmlns="http://compbio.uchsc.edu/">
		<rdf:Description>
			<coveredText xmlns="http://compbio.uchsc.edu/">complete nuclease</coveredText>
			<entrez_gene_id rdf:resource="http://compbio.uchsc.edu/entrez_gene_id/-1"/>
		</rdf:Description>
	</agent>
	<patient xmlns="http://compbio.uchsc.edu/">
		<rdf:Description>
			<coveredText xmlns="http://compbio.uchsc.edu/">protein subunit</coveredText>
			<entrez_gene_id rdf:resource="http://compbio.uchsc.edu/entrez_gene_id/-1"/>
		</rdf:Description>
	</patient>
</rdf:Description>
<rdf:Description rdf:about="http://compbio.uchsc.edu/transport-relation/115892-a%5B0..325%5D">
	<rdf:type rdf:resource="http://compbio.uchsc.edu/TransportRelation"/>
	<label xmlns="http://www.w3.org/2000/01/rdf-schema#">115892-a[0..325]</label>
	<pubmed_id xmlns="http://compbio.uchsc.edu/">115892-a</pubmed_id>
	<sentence_span xmlns="http://compbio.uchsc.edu/">[0..325]</sentence_span>
	<patient xmlns="http://compbio.uchsc.edu/">
		<rdf:Description>
			<coveredText xmlns="http://compbio.uchsc.edu/">polypeptide H and L chains</coveredText>
			<entrez_gene_id rdf:resource="http://compbio.uchsc.edu/entrez_gene_id/-1"/>
		</rdf:Description>
	</patient>
	<destination xmlns="http://compbio.uchsc.edu/">c-cellular-component</destination>
</rdf:Description>
<rdf:Description rdf:about="http://compbio.uchsc.edu/transport-relation/227913-a%5B0..376%5D">
	<rdf:type rdf:resource="http://compbio.uchsc.edu/TransportRelation"/>
	<label xmlns="http://www.w3.org/2000/01/rdf-schema#">227913-a[0..376]</label>
	<pubmed_id xmlns="http://compbio.uchsc.edu/">227913-a</pubmed_id>
	<sentence_span xmlns="http://compbio.uchsc.edu/">[0..376]</sentence_span>
	<patient xmlns="http://compbio.uchsc.edu/">
		<rdf:Description>
			<coveredText xmlns="http://compbio.uchsc.edu/">microtubules</coveredText>
			<entrez_gene_id rdf:resource="http://compbio.uchsc.edu/entrez_gene_id/-1"/>
		</rdf:Description>
	</patient>
	<destination xmlns="http://compbio.uchsc.edu/">c-nucleus</destination>
</rdf:Description>
<rdf:Description rdf:about="http://compbio.uchsc.edu/transport-relation/227913-a%5B881..1043%5D">
	<rdf:type rdf:resource="http://compbio.uchsc.edu/TransportRelation"/>
	<label xmlns="http://www.w3.org/2000/01/rdf-schema#">227913-a[881..1043]</label>
	<pubmed_id xmlns="http://compbio.uchsc.edu/">227913-a</pubmed_id>
	<sentence_span xmlns="http://compbio.uchsc.edu/">[881..1043]</sentence_span>
	<patient xmlns="http://compbio.uchsc.edu/">
		<rdf:Description>
			<coveredText xmlns="http://compbio.uchsc.edu/">microtubules</coveredText>
			<entrez_gene_id rdf:resource="http://compbio.uchsc.edu/entrez_gene_id/-1"/>
		</rdf:Description>
	</patient>
	<destination xmlns="http://compbio.uchsc.edu/">c-nucleus</destination>
</rdf:Description>
<rdf:Description rdf:about="http://compbio.uchsc.edu/transport-relation/227913-a%5B881..1043%5D-2">
	<rdf:type rdf:resource="http://compbio.uchsc.edu/TransportRelation"/>
	<label xmlns="http://www.w3.org/2000/01/rdf-schema#">227913-a[881..1043]-2</label>
	<pubmed_id xmlns="http://compbio.uchsc.edu/">227913-a</pubmed_id>
	<sentence_span xmlns="http://compbio.uchsc.edu/">[881..1043]</sentence_span>
	<patient xmlns="http://compbio.uchsc.edu/">
		<rdf:Description>
			<coveredText xmlns="http://compbio.uchsc.edu/">cytochalasin B</coveredText>
			<entrez_gene_id rdf:resource="http://compbio.uchsc.edu/entrez_gene_id/-1"/>
		</rdf:Description>
	</patient>
	<destination xmlns="http://compbio.uchsc.edu/">c-nucleus</destination>
</rdf:Description>
<rdf:Description rdf:about="http://compbio.uchsc.edu/transport-relation/227913-a%5B1911..2189%5D">
	<rdf:type rdf:resource="http://compbio.uchsc.edu/TransportRelation"/>
	<label xmlns="http://www.w3.org/2000/01/rdf-schema#">227913-a[1911..2189]</label>
	<pubmed_id xmlns="http://compbio.uchsc.edu/">227913-a</pubmed_id>
	<sentence_span xmlns="http://compbio.uchsc.edu/">[1911..2189]</sentence_span>
	<patient xmlns="http://compbio.uchsc.edu/">
		<rdf:Description>
			<coveredText xmlns="http://compbio.uchsc.edu/">microtubules</coveredText>
			<entrez_gene_id rdf:resource="http://compbio.uchsc.edu/entrez_gene_id/-1"/>
		</rdf:Description>
	</patient>
	<destination xmlns="http://compbio.uchsc.edu/">c-cellular-component</destination>
</rdf:Description>
<rdf:Description rdf:about="http://compbio.uchsc.edu/transport-relation/227945-a%5B272..522%5D">
	<rdf:type rdf:resource="http://compbio.uchsc.edu/TransportRelation"/>
	<label xmlns="http://www.w3.org/2000/01/rdf-schema#">227945-a[272..522]</label>
	<pubmed_id xmlns="http://compbio.uchsc.edu/">227945-a</pubmed_id>
	<sentence_span xmlns="http://compbio.uchsc.edu/">[272..522]</sentence_span>
	<patient xmlns="http://compbio.uchsc.edu/">
		<rdf:Description>
			<coveredText xmlns="http://compbio.uchsc.edu/">Ca2+ ions</coveredText>
			<entrez_gene_id rdf:resource="http://compbio.uchsc.edu/entrez_gene_id/-1"/>
		</rdf:Description>
	</patient>
	<source xmlns="http://compbio.uchsc.edu/">c-mitochondrion</source>
</rdf:Description>
<rdf:Description rdf:about="http://compbio.uchsc.edu/transport-relation/501196-t%5B0..104%5D">
	<rdf:type rdf:resource="http://compbio.uchsc.edu/TransportRelation"/>
	<label xmlns="http://www.w3.org/2000/01/rdf-schema#">501196-t[0..104]</label>
	<pubmed_id xmlns="http://compbio.uchsc.edu/">501196-t</pubmed_id>
	<sentence_span xmlns="http://compbio.uchsc.edu/">[0..104]</sentence_span>
	<agent xmlns="http://compbio.uchsc.edu/">
		<rdf:Description>
			<coveredText xmlns="http://compbio.uchsc.edu/">thrombin</coveredText>
			<entrez_gene_id rdf:resource="http://compbio.uchsc.edu/entrez_gene_id/-1"/>
		</rdf:Description>
	</agent>
	<patient xmlns="http://compbio.uchsc.edu/">
		<rdf:Description>
			<coveredText xmlns="http://compbio.uchsc.edu/">Factor VIII-related antigen</coveredText>
			<entrez_gene_id rdf:resource="http://compbio.uchsc.edu/entrez_gene_id/-1"/>
		</rdf:Description>
	</patient>
</rdf:Description>
<rdf:Description rdf:about="http://compbio.uchsc.edu/transport-relation/501196-a%5B1220..1404%5D">
	<rdf:type rdf:resource="http://compbio.uchsc.edu/TransportRelation"/>
	<label xmlns="http://www.w3.org/2000/01/rdf-schema#">501196-a[1220..1404]</label>
	<pubmed_id xmlns="http://compbio.uchsc.edu/">501196-a</pubmed_id>
	<sentence_span xmlns="http://compbio.uchsc.edu/">[1220..1404]</sentence_span>
	<agent xmlns="http://compbio.uchsc.edu/">
		<rdf:Description>
			<coveredText xmlns="http://compbio.uchsc.edu/">collagen</coveredText>
			<entrez_gene_id rdf:resource="http://compbio.uchsc.edu/entrez_gene_id/-1"/>
		</rdf:Description>
	</agent>
	<patient xmlns="http://compbio.uchsc.edu/">
		<rdf:Description>
			<coveredText xmlns="http://compbio.uchsc.edu/">VIIR:Ag</coveredText>
			<entrez_gene_id rdf:resource="http://compbio.uchsc.edu/entrez_gene_id/-1"/>
		</rdf:Description>
	</patient>
</rdf:Description>
<rdf:Description rdf:about="http://compbio.uchsc.edu/transport-relation/291676-a%5B308..548%5D">
	<rdf:type rdf:resource="http://compbio.uchsc.edu/TransportRelation"/>
	<label xmlns="http://www.w3.org/2000/01/rdf-schema#">291676-a[308..548]</label>
	<pubmed_id xmlns="http://compbio.uchsc.edu/">291676-a</pubmed_id>
	<sentence_span xmlns="http://compbio.uchsc.edu/">[308..548]</sentence_span>
	<patient xmlns="http://compbio.uchsc.edu/">
		<rdf:Description>
			<coveredText xmlns="http://compbio.uchsc.edu/">acid phosphatase</coveredText>
			<entrez_gene_id rdf:resource="http://compbio.uchsc.edu/entrez_gene_id/-1"/>
		</rdf:Description>
	</patient>
	<source xmlns="http://compbio.uchsc.edu/">c-lysosome</source>
</rdf:Description>
<rdf:Description rdf:about="http://compbio.uchsc.edu/transport-relation/501930-a%5B834..1127%5D">
	<rdf:type rdf:resource="http://compbio.uchsc.edu/TransportRelation"/>
	<label xmlns="http://www.w3.org/2000/01/rdf-schema#">501930-a[834..1127]</label>
	<pubmed_id xmlns="http://compbio.uchsc.edu/">501930-a</pubmed_id>
	<sentence_span xmlns="http://compbio.uchsc.edu/">[834..1127]</sentence_span>
	<patient xmlns="http://compbio.uchsc.edu/">
		<rdf:Description>
			<coveredText xmlns="http://compbio.uchsc.edu/">acid hydrolases</coveredText>
			<entrez_gene_id rdf:resource="http://compbio.uchsc.edu/entrez_gene_id/-1"/>
		</rdf:Description>
	</patient>
	<destination xmlns="http://compbio.uchsc.edu/">c-lysosome</destination>
</rdf:Description>
<rdf:Description rdf:about="http://compbio.uchsc.edu/transport-relation/388155-a%5B1466..1779%5D">
	<rdf:type rdf:resource="http://compbio.uchsc.edu/TransportRelation"/>
	<label xmlns="http://www.w3.org/2000/01/rdf-schema#">388155-a[1466..1779]</label>
	<pubmed_id xmlns="http://compbio.uchsc.edu/">388155-a</pubmed_id>
	<sentence_span xmlns="http://compbio.uchsc.edu/">[1466..1779]</sentence_span>
	<patient xmlns="http://compbio.uchsc.edu/">
		<rdf:Description>
			<coveredText xmlns="http://compbio.uchsc.edu/">acid phosphatase</coveredText>
			<entrez_gene_id rdf:resource="http://compbio.uchsc.edu/entrez_gene_id/-1"/>
		</rdf:Description>
	</patient>
	<source xmlns="http://compbio.uchsc.edu/">c-lysosome</source>
</rdf:Description>
<rdf:Description rdf:about="http://compbio.uchsc.edu/transport-relation/503859-a%5B602..787%5D">
	<rdf:type rdf:resource="http://compbio.uchsc.edu/TransportRelation"/>
	<label xmlns="http://www.w3.org/2000/01/rdf-schema#">503859-a[602..787]</label>
	<pubmed_id xmlns="http://compbio.uchsc.edu/">503859-a</pubmed_id>
	<sentence_span xmlns="http://compbio.uchsc.edu/">[602..787]</sentence_span>
	<agent xmlns="http://compbio.uchsc.edu/">
		<rdf:Description>
			<coveredText xmlns="http://compbio.uchsc.edu/">nuclease</coveredText>
			<entrez_gene_id rdf:resource="http://compbio.uchsc.edu/entrez_gene_id/-1"/>
		</rdf:Description>
	</agent>
	<patient xmlns="http://compbio.uchsc.edu/">
		<rdf:Description>
			<coveredText xmlns="http://compbio.uchsc.edu/">non-histone proteins HMG-G</coveredText>
			<entrez_gene_id rdf:resource="http://compbio.uchsc.edu/entrez_gene_id/-1"/>
		</rdf:Description>
	</patient>
</rdf:Description>
<rdf:Description rdf:about="http://compbio.uchsc.edu/transport-relation/291966-a%5B1089..1335%5D">
	<rdf:type rdf:resource="http://compbio.uchsc.edu/TransportRelation"/>
	<label xmlns="http://www.w3.org/2000/01/rdf-schema#">291966-a[1089..1335]</label>
	<pubmed_id xmlns="http://compbio.uchsc.edu/">291966-a</pubmed_id>
	<sentence_span xmlns="http://compbio.uchsc.edu/">[1089..1335]</sentence_span>
	<agent xmlns="http://compbio.uchsc.edu/">
		<rdf:Description>
			<coveredText xmlns="http://compbio.uchsc.edu/">endoglycosidase H</coveredText>
			<entrez_gene_id rdf:resource="http://compbio.uchsc.edu/entrez_gene_id/-1"/>
		</rdf:Description>
	</agent>
	<patient xmlns="http://compbio.uchsc.edu/">
		<rdf:Description>
			<coveredText xmlns="http://compbio.uchsc.edu/">mannose 6</coveredText>
			<entrez_gene_id rdf:resource="http://compbio.uchsc.edu/entrez_gene_id/-1"/>
		</rdf:Description>
	</patient>
</rdf:Description>
<rdf:Description rdf:about="http://compbio.uchsc.edu/transport-relation/41594-a%5B493..616%5D">
	<rdf:type rdf:resource="http://compbio.uchsc.edu/TransportRelation"/>
	<label xmlns="http://www.w3.org/2000/01/rdf-schema#">41594-a[493..616]</label>
	<pubmed_id xmlns="http://compbio.uchsc.edu/">41594-a</pubmed_id>
	<sentence_span xmlns="http://compbio.uchsc.edu/">[493..616]</sentence_span>
	<patient xmlns="http://compbio.uchsc.edu/">
		<rdf:Description>
			<coveredText xmlns="http://compbio.uchsc.edu/">ferritin</coveredText>
			<entrez_gene_id rdf:resource="http://compbio.uchsc.edu/entrez_gene_id/-1"/>
		</rdf:Description>
	</patient>
	<destination xmlns="http://compbio.uchsc.edu/">c-cytosol</destination>
</rdf:Description>
<rdf:Description rdf:about="http://compbio.uchsc.edu/transport-relation/508858-a%5B486..565%5D">
	<rdf:type rdf:resource="http://compbio.uchsc.edu/TransportRelation"/>
	<label xmlns="http://www.w3.org/2000/01/rdf-schema#">508858-a[486..565]</label>
	<pubmed_id xmlns="http://compbio.uchsc.edu/">508858-a</pubmed_id>
	<sentence_span xmlns="http://compbio.uchsc.edu/">[486..565]</sentence_span>
	<patient xmlns="http://compbio.uchsc.edu/">
		<rdf:Description>
			<coveredText xmlns="http://compbio.uchsc.edu/">AMP</coveredText>
			<entrez_gene_id rdf:resource="http://compbio.uchsc.edu/entrez_gene_id/-1"/>
		</rdf:Description>
	</patient>
	<source xmlns="http://compbio.uchsc.edu/">c-cytoplasmic-vesicle</source>
</rdf:Description>
<rdf:Description rdf:about="http://compbio.uchsc.edu/transport-relation/92459-a%5B675..881%5D">
	<rdf:type rdf:resource="http://compbio.uchsc.edu/TransportRelation"/>
	<label xmlns="http://www.w3.org/2000/01/rdf-schema#">92459-a[675..881]</label>
	<pubmed_id xmlns="http://compbio.uchsc.edu/">92459-a</pubmed_id>
	<sentence_span xmlns="http://compbio.uchsc.edu/">[675..881]</sentence_span>
	<agent xmlns="http://compbio.uchsc.edu/">
		<rdf:Description>
			<coveredText xmlns="http://compbio.uchsc.edu/">leukocyte enzymes</coveredText>
			<entrez_gene_id rdf:resource="http://compbio.uchsc.edu/entrez_gene_id/-1"/>
		</rdf:Description>
	</agent>
	<patient xmlns="http://compbio.uchsc.edu/">
		<rdf:Description>
			<coveredText xmlns="http://compbio.uchsc.edu/">endotoxin</coveredText>
			<entrez_gene_id rdf:resource="http://compbio.uchsc.edu/entrez_gene_id/-1"/>
		</rdf:Description>
	</patient>
</rdf:Description>
<rdf:Description rdf:about="http://compbio.uchsc.edu/transport-relation/515475-a%5B1590..1746%5D">
	<rdf:type rdf:resource="http://compbio.uchsc.edu/TransportRelation"/>
	<label xmlns="http://www.w3.org/2000/01/rdf-schema#">515475-a[1590..1746]</label>
	<pubmed_id xmlns="http://compbio.uchsc.edu/">515475-a</pubmed_id>
	<sentence_span xmlns="http://compbio.uchsc.edu/">[1590..1746]</sentence_span>
	<patient xmlns="http://compbio.uchsc.edu/">
		<rdf:Description>
			<coveredText xmlns="http://compbio.uchsc.edu/">Ca2+</coveredText>
			<entrez_gene_id rdf:resource="http://compbio.uchsc.edu/entrez_gene_id/-1"/>
		</rdf:Description>
	</patient>
	<source xmlns="http://compbio.uchsc.edu/">c-plasma-membrane</source>
</rdf:Description>
<rdf:Description rdf:about="http://compbio.uchsc.edu/transport-relation/517263-a%5B430..699%5D">
	<rdf:type rdf:resource="http://compbio.uchsc.edu/TransportRelation"/>
	<label xmlns="http://www.w3.org/2000/01/rdf-schema#">517263-a[430..699]</label>
	<pubmed_id xmlns="http://compbio.uchsc.edu/">517263-a</pubmed_id>
	<sentence_span xmlns="http://compbio.uchsc.edu/">[430..699]</sentence_span>
	<agent xmlns="http://compbio.uchsc.edu/">
		<rdf:Description>
			<coveredText xmlns="http://compbio.uchsc.edu/">trypsin</coveredText>
			<entrez_gene_id rdf:resource="http://compbio.uchsc.edu/entrez_gene_id/-1"/>
		</rdf:Description>
	</agent>
	<patient xmlns="http://compbio.uchsc.edu/">
		<rdf:Description>
			<coveredText xmlns="http://compbio.uchsc.edu/">bradykinin</coveredText>
			<entrez_gene_id rdf:resource="http://compbio.uchsc.edu/entrez_gene_id/-1"/>
		</rdf:Description>
	</patient>
</rdf:Description>
<rdf:Description rdf:about="http://compbio.uchsc.edu/transport-relation/229729-a%5B844..1086%5D">
	<rdf:type rdf:resource="http://compbio.uchsc.edu/TransportRelation"/>
	<label xmlns="http://www.w3.org/2000/01/rdf-schema#">229729-a[844..1086]</label>
	<pubmed_id xmlns="http://compbio.uchsc.edu/">229729-a</pubmed_id>
	<sentence_span xmlns="http://compbio.uchsc.edu/">[844..1086]</sentence_span>
	<patient xmlns="http://compbio.uchsc.edu/">
		<rdf:Description>
			<coveredText xmlns="http://compbio.uchsc.edu/">steroid-receptor complex</coveredText>
			<entrez_gene_id rdf:resource="http://compbio.uchsc.edu/entrez_gene_id/-1"/>
		</rdf:Description>
	</patient>
	<destination xmlns="http://compbio.uchsc.edu/">c-nucleus</destination>
</rdf:Description>
<rdf:Description rdf:about="http://compbio.uchsc.edu/transport-relation/518542-a%5B876..999%5D">
	<rdf:type rdf:resource="http://compbio.uchsc.edu/TransportRelation"/>
	<label xmlns="http://www.w3.org/2000/01/rdf-schema#">518542-a[876..999]</label>
	<pubmed_id xmlns="http://compbio.uchsc.edu/">518542-a</pubmed_id>
	<sentence_span xmlns="http://compbio.uchsc.edu/">[876..999]</sentence_span>
	<agent xmlns="http://compbio.uchsc.edu/">
		<rdf:Description>
			<coveredText xmlns="http://compbio.uchsc.edu/">micrococcal-nuclease</coveredText>
			<entrez_gene_id rdf:resource="http://compbio.uchsc.edu/entrez_gene_id/-1"/>
		</rdf:Description>
	</agent>
	<patient xmlns="http://compbio.uchsc.edu/">
		<rdf:Description>
			<coveredText xmlns="http://compbio.uchsc.edu/">HMG proteins</coveredText>
			<entrez_gene_id rdf:resource="http://compbio.uchsc.edu/entrez_gene_id/-1"/>
		</rdf:Description>
	</patient>
</rdf:Description>
<rdf:Description rdf:about="http://compbio.uchsc.edu/transport-relation/229828-t%5B0..121%5D">
	<rdf:type rdf:resource="http://compbio.uchsc.edu/TransportRelation"/>
	<label xmlns="http://www.w3.org/2000/01/rdf-schema#">229828-t[0..121]</label>
	<pubmed_id xmlns="http://compbio.uchsc.edu/">229828-t</pubmed_id>
	<sentence_span xmlns="http://compbio.uchsc.edu/">[0..121]</sentence_span>
	<patient xmlns="http://compbio.uchsc.edu/">
		<rdf:Description>
			<coveredText xmlns="http://compbio.uchsc.edu/">ribonucleoproteins</coveredText>
			<entrez_gene_id rdf:resource="http://compbio.uchsc.edu/entrez_gene_id/-1"/>
		</rdf:Description>
	</patient>
	<destination xmlns="http://compbio.uchsc.edu/">c-nucleus</destination>
</rdf:Description>
<rdf:Description rdf:about="http://compbio.uchsc.edu/transport-relation/229828-t%5B0..121%5D-2">
	<rdf:type rdf:resource="http://compbio.uchsc.edu/TransportRelation"/>
	<label xmlns="http://www.w3.org/2000/01/rdf-schema#">229828-t[0..121]-2</label>
	<pubmed_id xmlns="http://compbio.uchsc.edu/">229828-t</pubmed_id>
	<sentence_span xmlns="http://compbio.uchsc.edu/">[0..121]</sentence_span>
	<patient xmlns="http://compbio.uchsc.edu/">
		<rdf:Description>
			<coveredText xmlns="http://compbio.uchsc.edu/">ribonucleoproteins</coveredText>
			<entrez_gene_id rdf:resource="http://compbio.uchsc.edu/entrez_gene_id/-1"/>
		</rdf:Description>
	</patient>
	<destination xmlns="http://compbio.uchsc.edu/">c-cytoplasm</destination>
</rdf:Description>
<rdf:Description rdf:about="http://compbio.uchsc.edu/transport-relation/518902-a%5B435..624%5D">
	<rdf:type rdf:resource="http://compbio.uchsc.edu/TransportRelation"/>
	<label xmlns="http://www.w3.org/2000/01/rdf-schema#">518902-a[435..624]</label>
	<pubmed_id xmlns="http://compbio.uchsc.edu/">518902-a</pubmed_id>
	<sentence_span xmlns="http://compbio.uchsc.edu/">[435..624]</sentence_span>
	<agent xmlns="http://compbio.uchsc.edu/">
		<rdf:Description>
			<coveredText xmlns="http://compbio.uchsc.edu/">Phe11</coveredText>
			<entrez_gene_id rdf:resource="http://compbio.uchsc.edu/entrez_gene_id/-1"/>
		</rdf:Description>
	</agent>
	<patient xmlns="http://compbio.uchsc.edu/">
		<rdf:Description>
			<coveredText xmlns="http://compbio.uchsc.edu/">Thr12</coveredText>
			<entrez_gene_id rdf:resource="http://compbio.uchsc.edu/entrez_gene_id/-1"/>
		</rdf:Description>
	</patient>
</rdf:Description>
<rdf:Description rdf:about="http://compbio.uchsc.edu/transport-relation/519710-a%5B978..1198%5D">
	<rdf:type rdf:resource="http://compbio.uchsc.edu/TransportRelation"/>
	<label xmlns="http://www.w3.org/2000/01/rdf-schema#">519710-a[978..1198]</label>
	<pubmed_id xmlns="http://compbio.uchsc.edu/">519710-a</pubmed_id>
	<sentence_span xmlns="http://compbio.uchsc.edu/">[978..1198]</sentence_span>
	<patient xmlns="http://compbio.uchsc.edu/">
		<rdf:Description>
			<coveredText xmlns="http://compbio.uchsc.edu/">glycoproteins</coveredText>
			<entrez_gene_id rdf:resource="http://compbio.uchsc.edu/entrez_gene_id/-1"/>
		</rdf:Description>
	</patient>
	<destination xmlns="http://compbio.uchsc.edu/">c-extracellular-space</destination>
</rdf:Description>
<rdf:Description rdf:about="http://compbio.uchsc.edu/transport-relation/293220-a%5B321..454%5D">
	<rdf:type rdf:resource="http://compbio.uchsc.edu/TransportRelation"/>
	<label xmlns="http://www.w3.org/2000/01/rdf-schema#">293220-a[321..454]</label>
	<pubmed_id xmlns="http://compbio.uchsc.edu/">293220-a</pubmed_id>
	<sentence_span xmlns="http://compbio.uchsc.edu/">[321..454]</sentence_span>
	<patient xmlns="http://compbio.uchsc.edu/">
		<rdf:Description>
			<coveredText xmlns="http://compbio.uchsc.edu/">Histone H1</coveredText>
			<entrez_gene_id rdf:resource="http://compbio.uchsc.edu/entrez_gene_id/-1"/>
		</rdf:Description>
	</patient>
	<source xmlns="http://compbio.uchsc.edu/">c-nucleus</source>
</rdf:Description>
<rdf:Description rdf:about="http://compbio.uchsc.edu/transport-relation/117957-a%5B755..869%5D">
	<rdf:type rdf:resource="http://compbio.uchsc.edu/TransportRelation"/>
	<label xmlns="http://www.w3.org/2000/01/rdf-schema#">117957-a[755..869]</label>
	<pubmed_id xmlns="http://compbio.uchsc.edu/">117957-a</pubmed_id>
	<sentence_span xmlns="http://compbio.uchsc.edu/">[755..869]</sentence_span>
	<agent xmlns="http://compbio.uchsc.edu/">
		<rdf:Description>
			<coveredText xmlns="http://compbio.uchsc.edu/">TRH</coveredText>
			<entrez_gene_id rdf:resource="http://compbio.uchsc.edu/entrez_gene_id/-1"/>
		</rdf:Description>
	</agent>
	<patient xmlns="http://compbio.uchsc.edu/">
		<rdf:Description>
			<coveredText xmlns="http://compbio.uchsc.edu/">Growth hormone</coveredText>
			<entrez_gene_id rdf:resource="http://compbio.uchsc.edu/entrez_gene_id/-1"/>
		</rdf:Description>
	</patient>
</rdf:Description>
<rdf:Description rdf:about="http://compbio.uchsc.edu/transport-relation/520337-t%5B0..112%5D">
	<rdf:type rdf:resource="http://compbio.uchsc.edu/TransportRelation"/>
	<label xmlns="http://www.w3.org/2000/01/rdf-schema#">520337-t[0..112]</label>
	<pubmed_id xmlns="http://compbio.uchsc.edu/">520337-t</pubmed_id>
	<sentence_span xmlns="http://compbio.uchsc.edu/">[0..112]</sentence_span>
	<patient xmlns="http://compbio.uchsc.edu/">
		<rdf:Description>
			<coveredText xmlns="http://compbio.uchsc.edu/">microtubules</coveredText>
			<entrez_gene_id rdf:resource="http://compbio.uchsc.edu/entrez_gene_id/-1"/>
		</rdf:Description>
	</patient>
	<destination xmlns="http://compbio.uchsc.edu/">c-lysosome</destination>
</rdf:Description>
<rdf:Description rdf:about="http://compbio.uchsc.edu/transport-relation/293406-a%5B0..296%5D">
	<rdf:type rdf:resource="http://compbio.uchsc.edu/TransportRelation"/>
	<label xmlns="http://www.w3.org/2000/01/rdf-schema#">293406-a[0..296]</label>
	<pubmed_id xmlns="http://compbio.uchsc.edu/">293406-a</pubmed_id>
	<sentence_span xmlns="http://compbio.uchsc.edu/">[0..296]</sentence_span>
	<agent xmlns="http://compbio.uchsc.edu/">
		<rdf:Description>
			<coveredText xmlns="http://compbio.uchsc.edu/">LH-RH</coveredText>
			<entrez_gene_id rdf:resource="http://compbio.uchsc.edu/entrez_gene_id/-1"/>
		</rdf:Description>
	</agent>
	<patient xmlns="http://compbio.uchsc.edu/">
		<rdf:Description>
			<coveredText xmlns="http://compbio.uchsc.edu/">FSH</coveredText>
			<entrez_gene_id rdf:resource="http://compbio.uchsc.edu/entrez_gene_id/-1"/>
		</rdf:Description>
	</patient>
</rdf:Description>
<rdf:Description rdf:about="http://compbio.uchsc.edu/transport-relation/523443-t%5B0..129%5D">
	<rdf:type rdf:resource="http://compbio.uchsc.edu/TransportRelation"/>
	<label xmlns="http://www.w3.org/2000/01/rdf-schema#">523443-t[0..129]</label>
	<pubmed_id xmlns="http://compbio.uchsc.edu/">523443-t</pubmed_id>
	<sentence_span xmlns="http://compbio.uchsc.edu/">[0..129]</sentence_span>
	<patient xmlns="http://compbio.uchsc.edu/">
		<rdf:Description>
			<coveredText xmlns="http://compbio.uchsc.edu/">estrogen receptor</coveredText>
			<entrez_gene_id rdf:resource="http://compbio.uchsc.edu/entrez_gene_id/-1"/>
		</rdf:Description>
	</patient>
	<destination xmlns="http://compbio.uchsc.edu/">c-nucleus</destination>
</rdf:Description>
<rdf:Description rdf:about="http://compbio.uchsc.edu/transport-relation/293675-a%5B0..233%5D">
	<rdf:type rdf:resource="http://compbio.uchsc.edu/TransportRelation"/>
	<label xmlns="http://www.w3.org/2000/01/rdf-schema#">293675-a[0..233]</label>
	<pubmed_id xmlns="http://compbio.uchsc.edu/">293675-a</pubmed_id>
	<sentence_span xmlns="http://compbio.uchsc.edu/">[0..233]</sentence_span>
	<patient xmlns="http://compbio.uchsc.edu/">
		<rdf:Description>
			<coveredText xmlns="http://compbio.uchsc.edu/">microtubules</coveredText>
			<entrez_gene_id rdf:resource="http://compbio.uchsc.edu/entrez_gene_id/-1"/>
		</rdf:Description>
	</patient>
	<destination xmlns="http://compbio.uchsc.edu/">c-cellular-component</destination>
</rdf:Description>
<rdf:Description rdf:about="http://compbio.uchsc.edu/transport-relation/524039-a%5B920..1038%5D">
	<rdf:type rdf:resource="http://compbio.uchsc.edu/TransportRelation"/>
	<label xmlns="http://www.w3.org/2000/01/rdf-schema#">524039-a[920..1038]</label>
	<pubmed_id xmlns="http://compbio.uchsc.edu/">524039-a</pubmed_id>
	<sentence_span xmlns="http://compbio.uchsc.edu/">[920..1038]</sentence_span>
	<patient xmlns="http://compbio.uchsc.edu/">
		<rdf:Description>
			<coveredText xmlns="http://compbio.uchsc.edu/">K</coveredText>
			<entrez_gene_id rdf:resource="http://compbio.uchsc.edu/entrez_gene_id/-1"/>
		</rdf:Description>
	</patient>
	<source xmlns="http://compbio.uchsc.edu/">c-cytoplasm</source>
	<destination xmlns="http://compbio.uchsc.edu/">c-nucleus</destination>
</rdf:Description>
<rdf:Description rdf:about="http://compbio.uchsc.edu/transport-relation/524039-a%5B920..1038%5D-2">
	<rdf:type rdf:resource="http://compbio.uchsc.edu/TransportRelation"/>
	<label xmlns="http://www.w3.org/2000/01/rdf-schema#">524039-a[920..1038]-2</label>
	<pubmed_id xmlns="http://compbio.uchsc.edu/">524039-a</pubmed_id>
	<sentence_span xmlns="http://compbio.uchsc.edu/">[920..1038]</sentence_span>
	<patient xmlns="http://compbio.uchsc.edu/">
		<rdf:Description>
			<coveredText xmlns="http://compbio.uchsc.edu/">K</coveredText>
			<entrez_gene_id rdf:resource="http://compbio.uchsc.edu/entrez_gene_id/-1"/>
		</rdf:Description>
	</patient>
	<source xmlns="http://compbio.uchsc.edu/">c-nucleus</source>
	<destination xmlns="http://compbio.uchsc.edu/">c-cytoplasm</destination>
</rdf:Description>
<rdf:Description rdf:about="http://compbio.uchsc.edu/transport-relation/43187-a%5B713..812%5D">
	<rdf:type rdf:resource="http://compbio.uchsc.edu/TransportRelation"/>
	<label xmlns="http://www.w3.org/2000/01/rdf-schema#">43187-a[713..812]</label>
	<pubmed_id xmlns="http://compbio.uchsc.edu/">43187-a</pubmed_id>
	<sentence_span xmlns="http://compbio.uchsc.edu/">[713..812]</sentence_span>
	<agent xmlns="http://compbio.uchsc.edu/">
		<rdf:Description>
			<coveredText xmlns="http://compbio.uchsc.edu/">MIF-I</coveredText>
			<entrez_gene_id rdf:resource="http://compbio.uchsc.edu/entrez_gene_id/-1"/>
		</rdf:Description>
	</agent>
	<patient xmlns="http://compbio.uchsc.edu/">
		<rdf:Description>
			<coveredText xmlns="http://compbio.uchsc.edu/">MIF-I</coveredText>
			<entrez_gene_id rdf:resource="http://compbio.uchsc.edu/entrez_gene_id/-1"/>
		</rdf:Description>
	</patient>
</rdf:Description>
<rdf:Description rdf:about="http://compbio.uchsc.edu/transport-relation/316766-a%5B367..465%5D">
	<rdf:type rdf:resource="http://compbio.uchsc.edu/TransportRelation"/>
	<label xmlns="http://www.w3.org/2000/01/rdf-schema#">316766-a[367..465]</label>
	<pubmed_id xmlns="http://compbio.uchsc.edu/">316766-a</pubmed_id>
	<sentence_span xmlns="http://compbio.uchsc.edu/">[367..465]</sentence_span>
	<patient xmlns="http://compbio.uchsc.edu/">
		<rdf:Description>
			<coveredText xmlns="http://compbio.uchsc.edu/">estrogen-receptor complex</coveredText>
			<entrez_gene_id rdf:resource="http://compbio.uchsc.edu/entrez_gene_id/-1"/>
		</rdf:Description>
	</patient>
	<destination xmlns="http://compbio.uchsc.edu/">c-nucleus</destination>
</rdf:Description>
<rdf:Description rdf:about="http://compbio.uchsc.edu/transport-relation/93538-a%5B165..398%5D">
	<rdf:type rdf:resource="http://compbio.uchsc.edu/TransportRelation"/>
	<label xmlns="http://www.w3.org/2000/01/rdf-schema#">93538-a[165..398]</label>
	<pubmed_id xmlns="http://compbio.uchsc.edu/">93538-a</pubmed_id>
	<sentence_span xmlns="http://compbio.uchsc.edu/">[165..398]</sentence_span>
	<patient xmlns="http://compbio.uchsc.edu/">
		<rdf:Description>
			<coveredText xmlns="http://compbio.uchsc.edu/">C14</coveredText>
			<entrez_gene_id rdf:resource="http://compbio.uchsc.edu/entrez_gene_id/-1"/>
		</rdf:Description>
	</patient>
	<source xmlns="http://compbio.uchsc.edu/">c-mitochondrion</source>
</rdf:Description>
<rdf:Description rdf:about="http://compbio.uchsc.edu/transport-relation/93538-a%5B942..1137%5D">
	<rdf:type rdf:resource="http://compbio.uchsc.edu/TransportRelation"/>
	<label xmlns="http://www.w3.org/2000/01/rdf-schema#">93538-a[942..1137]</label>
	<pubmed_id xmlns="http://compbio.uchsc.edu/">93538-a</pubmed_id>
	<sentence_span xmlns="http://compbio.uchsc.edu/">[942..1137]</sentence_span>
	<patient xmlns="http://compbio.uchsc.edu/">
		<rdf:Description>
			<coveredText xmlns="http://compbio.uchsc.edu/">Ca2+</coveredText>
			<entrez_gene_id rdf:resource="http://compbio.uchsc.edu/entrez_gene_id/-1"/>
		</rdf:Description>
	</patient>
	<source xmlns="http://compbio.uchsc.edu/">c-mitochondrion</source>
</rdf:Description>
<rdf:Description rdf:about="http://compbio.uchsc.edu/transport-relation/528583-a%5B0..272%5D">
	<rdf:type rdf:resource="http://compbio.uchsc.edu/TransportRelation"/>
	<label xmlns="http://www.w3.org/2000/01/rdf-schema#">528583-a[0..272]</label>
	<pubmed_id xmlns="http://compbio.uchsc.edu/">528583-a</pubmed_id>
	<sentence_span xmlns="http://compbio.uchsc.edu/">[0..272]</sentence_span>
	<patient xmlns="http://compbio.uchsc.edu/">
		<rdf:Description>
			<coveredText xmlns="http://compbio.uchsc.edu/">secretory proteins</coveredText>
			<entrez_gene_id rdf:resource="http://compbio.uchsc.edu/entrez_gene_id/-1"/>
		</rdf:Description>
	</patient>
	<destination xmlns="http://compbio.uchsc.edu/">c-cellular-component</destination>
</rdf:Description>
<rdf:Description rdf:about="http://compbio.uchsc.edu/transport-relation/528583-a%5B1150..1416%5D">
	<rdf:type rdf:resource="http://compbio.uchsc.edu/TransportRelation"/>
	<label xmlns="http://www.w3.org/2000/01/rdf-schema#">528583-a[1150..1416]</label>
	<pubmed_id xmlns="http://compbio.uchsc.edu/">528583-a</pubmed_id>
	<sentence_span xmlns="http://compbio.uchsc.edu/">[1150..1416]</sentence_span>
	<patient xmlns="http://compbio.uchsc.edu/">
		<rdf:Description>
			<coveredText xmlns="http://compbio.uchsc.edu/">cytochrome P-450</coveredText>
			<entrez_gene_id rdf:resource="http://compbio.uchsc.edu/entrez_gene_id/-1"/>
		</rdf:Description>
	</patient>
	<source xmlns="http://compbio.uchsc.edu/">c-membrane</source>
</rdf:Description>
<rdf:Description rdf:about="http://compbio.uchsc.edu/transport-relation/528583-a%5B1150..1416%5D-2">
	<rdf:type rdf:resource="http://compbio.uchsc.edu/TransportRelation"/>
	<label xmlns="http://www.w3.org/2000/01/rdf-schema#">528583-a[1150..1416]-2</label>
	<pubmed_id xmlns="http://compbio.uchsc.edu/">528583-a</pubmed_id>
	<sentence_span xmlns="http://compbio.uchsc.edu/">[1150..1416]</sentence_span>
	<patient xmlns="http://compbio.uchsc.edu/">
		<rdf:Description>
			<coveredText xmlns="http://compbio.uchsc.edu/">cytochrome P-450</coveredText>
			<entrez_gene_id rdf:resource="http://compbio.uchsc.edu/entrez_gene_id/-1"/>
		</rdf:Description>
	</patient>
	<destination xmlns="http://compbio.uchsc.edu/">c-membrane</destination>
</rdf:Description>
<rdf:Description rdf:about="http://compbio.uchsc.edu/transport-relation/530008-a%5B762..905%5D">
	<rdf:type rdf:resource="http://compbio.uchsc.edu/TransportRelation"/>
	<label xmlns="http://www.w3.org/2000/01/rdf-schema#">530008-a[762..905]</label>
	<pubmed_id xmlns="http://compbio.uchsc.edu/">530008-a</pubmed_id>
	<sentence_span xmlns="http://compbio.uchsc.edu/">[762..905]</sentence_span>
	<patient xmlns="http://compbio.uchsc.edu/">
		<rdf:Description>
			<coveredText xmlns="http://compbio.uchsc.edu/">cis 18:1</coveredText>
			<entrez_gene_id rdf:resource="http://compbio.uchsc.edu/entrez_gene_id/-1"/>
		</rdf:Description>
	</patient>
	<source xmlns="http://compbio.uchsc.edu/">c-mitochondrion</source>
</rdf:Description>
<rdf:Description rdf:about="http://compbio.uchsc.edu/transport-relation/93724-a%5B588..738%5D">
	<rdf:type rdf:resource="http://compbio.uchsc.edu/TransportRelation"/>
	<label xmlns="http://www.w3.org/2000/01/rdf-schema#">93724-a[588..738]</label>
	<pubmed_id xmlns="http://compbio.uchsc.edu/">93724-a</pubmed_id>
	<sentence_span xmlns="http://compbio.uchsc.edu/">[588..738]</sentence_span>
	<agent xmlns="http://compbio.uchsc.edu/">
		<rdf:Description>
			<coveredText xmlns="http://compbio.uchsc.edu/">ACh</coveredText>
[truncated: 55,404,607 more chars]
