# Supplementary material for: OpenDMAP: An open source, ontology-driven concept analysis engine, with applications to capturing knowledge regarding protein transport, protein interactions and cell-type-specific gene expression
Source: BMC Bioinformatics. 2008 Jan 31;9:78. doi: 10.1186/1471-2105-9-78 (PMC2275248; doi:10.1186/1471-2105-9-78)
Supplement: Additional file 3 — Interaction instances from MEDLINE, part 2. The interaction data set is very large. This file contains the second half of RDF formatted instances of interaction, mined from MEDLINE with OpenDMAP. [file 1471-2105-9-78-S3.GZ]

Archive with 1 entries (1 files):
- PPIInstances_part2.xml
